# Supplementary material for: Proteomics of the dentate gyrus reveals semantic dementia specific molecular pathology
Source: Acta Neuropathol Commun. 2022 Dec 28;10:190. doi: 10.1186/s40478-022-01499-1 (PMC9795759; doi:10.1186/s40478-022-01499-1)
Supplement: Supplementary file 2 — Additional file 2. Fig. S1. Principal component analysis on peptide level. Fig. S2. Coefficient of variation (CV) on peptide and protein level. Fig. S3. SynGO enrichment analysis on all 151 deregulated proteins in SD. Fig. S4. Clusters of interacting proteins following PPI analysis. Fig. S5. Flowchart of comparative analysis. Fig. S6. Immunoblots of three selected proteins related to the cadherin-catenin complex. Fig. S7. Immunohistochemistry of N-cadherin in SD patients compared to controls. [file 40478_2022_1499_MOESM2_ESM.xlsx]

## Sheet: Suppl. Tables
Supplementary Tables
· Table S1. List of all quantified proteins following mass spectrometry of the dentate gyrus in SD patients (n=15) and non-demented controls (n=17).
· Table S2. List of all 151 proteins found altered in SD dentate gyrus tissues, following differential abundance analysis.
· Table S3. Enrichment of upregulated proteins (n=131) for all three main GO categories.
· Table S4. Enrichment of downregulated proteins (n=20) for all three main GO categories.
· Table S5. SynGO enrichment analysis results for all 151 proteins found significantly altered in SD patients.
· Table S6. Protein-protein interactions extracted from STRING of all proteins with differential abundance in SD (n=151).
· Table S7. List of proteomic studies performed in FTLD (n=3) and AD (n=5) cohorts, selected for comparative analysis.
· Table S8. Comparison of proteins with differential abundance in SD to those identified previously in FTLD/AD proteomic datasets.
· Table S9. Quantified signals of immunoblots of three selected proteins.
· Table S10. First shell protein-protein interactions of the queried protein TARDBP (encoding for TDP-43) extracted from STRING.

## Sheet: Table S1_LC-MS protein list
Supplementary Table 1. List of all quantified proteins following mass spectrometry of the dentate gyrus in SD patients (n=15) and non-demented controls (n=17).
MS-DAP version 1.0 (https://github.com/ftwkoopmans/msdap) was used for downstream analysis of the SWATH-MS output.
MSqRob was used for differential testing at the peptide level, accounting for batches as random variable in the regression model.
P-values were adjusted for multiple testing using the Benjamini–Hochberg False Discovery Rate (FDR) procedure.
Proteins with differential abundance were defined by FDR <1% and log2 fold change of ±0.3.
Protein ID	Gene symbol	Unique peptides	Peptides used for DEA	Fold change (log2)	Fold change	P-value	FDR	Significant	Peptides_detected_controls	Peptides_detected_SD	Peptides_quantified_controls	Peptides_quantified_SD	zscore_peptides_detect: controls vs SD
P58107;Q15149	EPPK1;PLEC	7	5	0.711999	2.03806	3.21467e-10	5.79836e-07	TRUE	96	93	96	93	0.575631
Q01484;Q12955	ANK2;ANK3	6	6	0.29403	1.34182	1.66557e-10	5.79836e-07	FALSE	89	82	89	82	0.282612
P62491;Q15907	RAB11A;RAB11B	9	7	0.284933	1.32967	3.24899e-10	5.79836e-07	FALSE	121	115	121	115	0.429583
O75976	CPD	16	13	-0.491526	0.611693	7.13145e-10	8.87299e-07	TRUE	229	191	229	191	-0.200101
P35222	CTNNB1	15	11	0.411188	1.50861	8.28632e-10	8.87299e-07	TRUE	180	183	180	183	0.709036
Q13642	FHL1	7	7	0.348631	1.41713	1.24128e-09	1.10764e-06	TRUE	102	96	102	96	0.396169
Q9UBQ7	GRHPR	17	15	0.233755	1.26334	1.78904e-09	1.36836e-06	FALSE	240	219	240	219	0.242015
P21291	CSRP1	8	8	0.588404	1.80111	2.21115e-09	1.47981e-06	TRUE	120	111	120	111	0.29958
Q16181	SEPTIN7	15	12	0.310921	1.36468	3.42077e-09	2.03498e-06	TRUE	197	189	197	189	0.476158
Q9Y617	PSAT1	22	20	0.559217	1.7493	4.7237e-09	2.52907e-06	TRUE	313	298	313	298	0.449316
Q14160	SCRIB	11	5	0.382764	1.46633	7.83983e-09	3.81586e-06	TRUE	121	120	121	120	0.644479
O60716	CTNND1	12	4	0.308968	1.36202	1.07001e-08	4.40679e-06	TRUE	114	120	114	120	0.892786
P10909	CLU	10	6	0.425225	1.52993	1.01868e-08	4.40679e-06	TRUE	119	114	119	114	0.456669
P15848	ARSB	6	3	-0.749256	0.472718	1.32426e-08	5.06435e-06	TRUE	69	52	69	52	-0.608759
P04792	HSPB1	8	6	0.760647	2.13966	4.31121e-08	1.53881e-05	TRUE	107	105	107	105	0.592805
Q16555	DPYSL2	33	32	0.193736	1.21378	5.85285e-08	1.95851e-05	FALSE	485	450	485	450	0.313965
P35611	ADD1	18	15	0.22518	1.25255	1.06366e-07	3.34989e-05	FALSE	247	226	247	226	0.248911
P31937	HIBADH	7	6	0.350509	1.41979	1.24419e-07	3.70076e-05	TRUE	96	89	96	89	0.283967
Q6IQ22	RAB12	7	4	0.33696	1.40068	1.39642e-07	3.93496e-05	TRUE	77	71	77	71	0.330402
P62879	GNB2	6	6	0.289527	1.3358	1.50861e-07	4.03854e-05	FALSE	90	84	90	84	0.346355
P10768	ESD	9	6	0.308912	1.36194	2.77568e-07	4.85324e-05	TRUE	109	109	109	109	0.657758
P04899	GNAI2	12	10	0.348611	1.4171	2.06601e-07	4.85324e-05	TRUE	164	151	164	151	0.306598
P00568	AK1	7	7	0.350851	1.42028	2.39322e-07	4.85324e-05	TRUE	105	98	105	98	0.346199
P62834	RAP1A	8	6	0.377657	1.45886	2.04654e-07	4.85324e-05	TRUE	111	102	111	102	0.249301
P11766	ADH5	8	7	0.395901	1.48572	2.80577e-07	4.85324e-05	TRUE	107	103	107	103	0.528472
Q13557	CAMK2D	5	2	0.416947	1.51732	2.78524e-07	4.85324e-05	TRUE	60	53	60	53	0.0495244
Q9UI15	TAGLN3	11	9	0.427548	1.53349	2.3868e-07	4.85324e-05	TRUE	148	140	148	140	0.425073
Q9UEE9	CFDP1	3	2	0.594375	1.8119	2.32503e-07	4.85324e-05	TRUE	40	42	40	42	0.957328
O75781	PALM	11	8	0.279232	1.32211	2.2343e-07	4.85324e-05	FALSE	142	127	142	127	0.127334
O14639	ABLIM1	16	10	0.273655	1.31476	2.81006e-07	4.85324e-05	FALSE	191	183	191	183	0.455062
O60506	SYNCRIP	14	13	-0.196281	0.821782	2.75715e-07	4.85324e-05	FALSE	207	190	207	190	0.266737
Q13574	DGKZ	15	7	-0.441826	0.642861	3.10737e-07	5.04147e-05	TRUE	197	157	197	157	-0.404757
Q4G0N4	NADK2	9	9	0.410016	1.50684	3.09448e-07	5.04147e-05	TRUE	132	123	132	123	0.339224
P51149	RAB7A	13	12	0.154133	1.16665	3.38395e-07	5.32872e-05	FALSE	187	173	187	173	0.288453
P36871	PGM1	29	26	0.32348	1.38193	3.49844e-07	5.35161e-05	TRUE	409	387	409	387	0.409596
P26232	CTNNA2	27	20	0.374222	1.45386	3.63922e-07	5.41234e-05	TRUE	353	335	353	335	0.435503
P14136	GFAP	43	35	0.889119	2.43299	4.56909e-07	6.6116e-05	TRUE	584	558	584	558	0.469266
Q5T0D9	TPRG1L	5	3	0.414626	1.5138	5.24632e-07	6.87712e-05	TRUE	58	54	58	54	0.34858
O75874	IDH1	13	8	0.417177	1.51767	5.24369e-07	6.87712e-05	TRUE	161	157	161	157	0.601907
P56915	GSC	1	1	0.98877	2.68793	5.26638e-07	6.87712e-05	TRUE	13	11	13	11	-0.0748992
P55854;P61956;Q6EEV6	SUMO3;SUMO2;SUMO4	1	1	1.14613	3.14599	4.89469e-07	6.87712e-05	TRUE	15	14	15	14	0.351554
Q15149	PLEC	218	157	0.562523	1.7551	7.28226e-07	9.28314e-05	TRUE	2749	2676	2749	2676	0.546053
Q8IWA5	SLC44A2	14	9	0.551166	1.73528	7.9218e-07	9.86356e-05	TRUE	165	154	165	154	0.339419
O00555	CACNA1A	2	1	1.27184	3.56741	8.50101e-07	0.000101143	TRUE	24	22	24	22	0.293573
P36776	LONP1	23	21	0.15231	1.16452	8.48549e-07	0.000101143	FALSE	319	302	319	302	0.417909
Q9HAV0	GNB4	4	2	0.52043	1.68275	8.8395e-07	0.000102884	TRUE	38	41	38	41	0.999907
Q52LD8	RFTN2	3	3	0.400186	1.4921	1.17545e-06	0.000131112	TRUE	43	42	43	42	0.567158
Q9H115	NAPB	21	14	-0.173563	0.840664	1.15738e-06	0.000131112	FALSE	289	249	289	249	-0.00393068
Q9NRQ2	PLSCR4	2	1	0.73512	2.08573	1.23414e-06	0.000134849	TRUE	16	14	16	14	0.103271
Q9UEY8	ADD3	19	15	0.327164	1.38703	1.32231e-06	0.000141592	TRUE	256	241	256	241	0.386575
Q9H9S4	CAB39L	11	8	0.357264	1.42941	1.77283e-06	0.000186112	TRUE	140	136	140	136	0.535144
Q15417	CNN3	9	4	0.463777	1.59007	1.93848e-06	0.000196933	TRUE	97	109	97	109	1.19353
Q14CZ8	HEPACAM	7	4	0.498146	1.64567	1.94947e-06	0.000196933	TRUE	78	77	78	77	0.624207
P09211	GSTP1	15	11	0.437347	1.54859	1.9905e-06	0.000197354	TRUE	201	190	201	190	0.410008
O43175	PHGDH	20	15	0.400221	1.49215	2.1506e-06	0.000200611	TRUE	263	249	263	249	0.394098
Q9BX66	SORBS1	12	8	0.418212	1.51924	2.14836e-06	0.000200611	TRUE	140	148	140	148	0.937471
Q01469	FABP5	5	5	0.711353	2.03674	2.10834e-06	0.000200611	TRUE	72	68	72	68	0.411333
Q99497	PARK7	11	8	0.229363	1.2578	2.17323e-06	0.000200611	FALSE	143	134	143	134	0.376448
Q96HC4	PDLIM5	9	3	0.383101	1.46683	2.40234e-06	0.000218002	TRUE	92	99	92	99	1.04354
Q09666	AHNAK	115	53	0.395608	1.48529	2.94355e-06	0.000262663	TRUE	1167	1188	1167	1188	0.739823
Q9UQB3	CTNND2	22	16	0.327884	1.38803	3.127e-06	0.000270031	TRUE	274	268	274	268	0.545509
O43157	PLXNB1	23	12	0.445714	1.56161	3.08051e-06	0.000270031	TRUE	244	267	244	267	1.10131
P14923;P35222	JUP;CTNNB1	4	3	0.39461	1.48381	3.55491e-06	0.000297391	TRUE	55	52	55	52	0.420372
Q9BW30	TPPP3	5	3	0.757606	2.13316	3.54279e-06	0.000297391	TRUE	62	66	62	66	0.987663
P17480	UBTF	13	11	-0.316311	0.728833	3.644e-06	0.000299581	TRUE	181	167	181	167	0.28493
Q96FC7	PHYHIPL	10	8	0.280917	1.32434	3.69301e-06	0.000299581	FALSE	130	121	130	121	0.34234
O94819	KBTBD11	24	22	0.181508	1.19902	3.84228e-06	0.000307038	FALSE	349	318	349	318	0.228134
Q9UHY7	ENOPH1	5	5	0.245376	1.2781	4.00984e-06	0.000315716	FALSE	75	70	75	70	0.346573
P49327	FASN	73	57	0.257112	1.29319	4.14893e-06	0.000321933	FALSE	976	926	976	926	0.422825
Q15019	SEPTIN2	16	11	0.398904	1.49019	5.34774e-06	0.000398966	TRUE	218	199	218	199	0.234766
P24821	TNC	50	31	0.866964	2.37968	5.36525e-06	0.000398966	TRUE	557	614	557	614	1.12203
Q9UPN3	MACF1	101	64	0.168113	1.18307	5.23309e-06	0.000398966	FALSE	1254	1148	1254	1148	0.247764
P53007	SLC25A1	7	2	0.381576	1.46459	5.47963e-06	0.000401889	TRUE	79	72	79	72	0.205732
P38646	HSPA9	26	21	0.14321	1.15397	5.5768e-06	0.000403489	FALSE	350	319	350	319	0.24768
O60883	GPR37L1	7	2	0.664204	1.94294	6.25683e-06	0.000446655	TRUE	74	75	74	75	0.741505
P43003;P48664	SLC1A3;SLC1A6	2	2	0.409583	1.50619	6.88116e-06	0.00048476	TRUE	30	28	30	28	0.348495
Q13884	SNTB1	12	8	0.399318	1.49081	7.02082e-06	0.000488175	TRUE	157	149	157	149	0.434384
Q92752	TNR	27	22	0.423745	1.52767	7.20439e-06	0.000494517	TRUE	372	346	372	346	0.340129
O94760;O95865	DDAH1;DDAH2	1	1	0.391847	1.47971	7.92535e-06	0.000529512	TRUE	15	14	15	14	0.351554
Q06830;Q13162	PRDX1;PRDX4	2	2	0.521341	1.68428	8.01092e-06	0.000529512	TRUE	30	28	30	28	0.348495
Q15124	PGM5	2	1	0.765903	2.15094	7.98792e-06	0.000529512	TRUE	20	23	20	23	1.31952
P29218	IMPA1	12	10	0.347543	1.41559	8.85614e-06	0.000578241	TRUE	162	151	162	151	0.329647
Q9Y2J8	PADI2	19	14	0.807946	2.2433	9.22182e-06	0.000594863	TRUE	254	246	254	246	0.521505
P52209	PGD	16	12	0.19019	1.20948	9.58778e-06	0.000611107	FALSE	208	197	208	197	0.425279
P08670	VIM	28	23	0.613318	1.84655	1.01094e-05	0.000636776	TRUE	373	356	373	356	0.453985
P00918	CA2	9	7	0.443705	1.55847	1.02558e-05	0.000638485	TRUE	122	117	122	117	0.481861
P19022;P55283	CDH2;CDH4	2	2	0.467718	1.59635	1.11466e-05	0.000672656	TRUE	28	26	28	26	0.337429
Q14344	GNA13	12	7	0.484994	1.62416	1.11816e-05	0.000672656	TRUE	150	153	150	153	0.766629
Q8IW45	NAXD	12	7	0.243863	1.27617	1.10243e-05	0.000672656	FALSE	152	144	152	144	0.431063
Q96ME7	ZNF512	9	4	-0.399442	0.670694	1.17306e-05	0.000678199	TRUE	113	82	113	82	-0.806149
P10253	GAA	15	10	-0.346003	0.707511	1.17657e-05	0.000678199	TRUE	198	160	198	160	-0.306546
P28838	LAP3	24	17	0.416522	1.51668	1.17804e-05	0.000678199	TRUE	303	289	303	289	0.442263
P07741	APRT	5	5	0.27764	1.32001	1.14113e-05	0.000678199	FALSE	72	70	72	70	0.531825
P16278	GLB1	11	5	-0.449306	0.638071	1.23701e-05	0.000697153	TRUE	140	107	140	107	-0.586189
Q9ULC6	PADI1	1	1	0.930221	2.53507	1.23439e-05	0.000697153	TRUE	14	14	14	14	0.682301
O95336	PGLS	12	10	0.257112	1.29319	1.26768e-05	0.000706993	FALSE	165	155	165	155	0.384603
Q13501	SQSTM1	3	1	0.513728	1.67151	1.39114e-05	0.000767853	TRUE	30	38	30	38	1.72883
P13611	VCAN	24	18	0.821057	2.2729	1.44821e-05	0.000791196	TRUE	308	296	308	296	0.473061
Q9UQ03	CORO2B	7	5	0.191921	1.21158	1.46389e-05	0.000791681	FALSE	93	85	93	85	0.251989
P07900;P08238;Q58FF6	HSP90AA1;HSP90AB1;HSP90AB4P	4	4	0.314289	1.36929	1.50707e-05	0.000806887	TRUE	60	56	60	56	0.346898
Q96DG6	CMBL	7	5	0.292801	1.34018	1.5342e-05	0.000813279	FALSE	93	83	93	83	0.126983
Q8WXA3	RUFY2	5	1	-0.636815	0.528974	1.71224e-05	0.000890034	TRUE	58	36	58	36	-1.62936
O95154	AKR7A3	4	2	0.486285	1.62626	1.71098e-05	0.000890034	TRUE	49	45	49	45	0.295042
Q8WXI2	CNKSR2	23	16	-0.202324	0.816831	1.74257e-05	0.000897089	FALSE	317	270	317	270	-0.0593065
Q9Y2S2	CRYL1	11	8	0.458215	1.58125	1.79742e-05	0.000916514	TRUE	146	145	146	145	0.621107
P54652	HSPA2	14	11	0.4557	1.57728	2.19966e-05	0.00108585	TRUE	173	170	173	170	0.589641
P27987	ITPKB	5	2	0.542009	1.71946	2.20368e-05	0.00108585	TRUE	48	51	48	51	0.941661
Q9Y5L3	ENTPD2	10	4	0.848572	2.33631	2.21064e-05	0.00108585	TRUE	89	122	89	122	2.17142
P11498	PC	34	27	0.175099	1.19136	2.16191e-05	0.00108585	FALSE	470	443	470	443	0.387616
Q14011	CIRBP	2	1	-0.948715	0.387238	2.33161e-05	0.00112464	TRUE	23	16	23	16	-0.956311
P20340;Q9NRW1	RAB6A;RAB6B	6	4	0.363056	1.43772	2.3145e-05	0.00112464	TRUE	76	72	76	72	0.411485
Q6UXD5	SEZ6L2	8	3	-0.328996	0.719646	2.37487e-05	0.00113527	TRUE	99	77	99	77	-0.491825
Q13555	CAMK2G	6	5	0.291856	1.33891	2.46352e-05	0.00116723	FALSE	86	82	86	82	0.434308
P46109	CRKL	8	5	0.251701	1.28621	2.48572e-05	0.00116742	FALSE	108	98	108	98	0.218969
P11216;P11217	PYGB;PYGM	4	3	0.362546	1.43698	2.5333e-05	0.00116925	TRUE	53	53	53	53	0.671491
Q9ULC3	RAB23	6	4	0.209823	1.23346	2.51421e-05	0.00116925	FALSE	74	66	74	66	0.134643
P35270	SPR	7	5	0.307715	1.36031	2.58923e-05	0.00118485	TRUE	91	89	91	89	0.559236
O60861	GAS7	9	2	-0.674863	0.509226	2.63491e-05	0.00119551	TRUE	110	59	110	59	-2.30375
Q07065	CKAP4	22	21	-0.344776	0.708379	2.6878e-05	0.00119551	TRUE	317	288	317	288	0.234588
Q9UHD8	SEPTIN9	13	9	0.376239	1.4568	2.67092e-05	0.00119551	TRUE	163	155	163	155	0.440756
Q96GW7	BCAN	15	11	0.535106	1.70763	2.70183e-05	0.00119551	TRUE	191	187	191	187	0.564319
Q01831	XPC	4	1	-0.630404	0.532377	2.74907e-05	0.00120644	TRUE	39	29	39	29	-0.680282
Q01484	ANK2	79	53	0.212114	1.23629	2.8598e-05	0.00124483	FALSE	950	874	950	874	0.273537
P12277	CKB	20	17	0.316686	1.37257	2.97791e-05	0.00128578	TRUE	273	251	273	251	0.288322
P14415	ATP1B2	7	6	0.439494	1.55192	3.15263e-05	0.00135033	TRUE	101	95	101	95	0.390589
P31150;P50395	GDI1;GDI2	12	11	0.163378	1.17748	3.21111e-05	0.00135372	FALSE	174	158	174	158	0.231248
Q92538	GBF1	25	8	-0.231292	0.793508	3.18648e-05	0.00135372	FALSE	306	224	306	224	-0.796034
Q9P121	NTM	5	5	0.358232	1.4308	3.2407e-05	0.00135552	TRUE	75	70	75	70	0.346573
Q16836	HADH	7	5	0.233224	1.26266	3.4734e-05	0.00143051	FALSE	95	84	95	84	0.109241
Q99447	PCYT2	13	8	0.229339	1.25777	3.47222e-05	0.00143051	FALSE	150	143	150	143	0.440443
P16070	CD44	5	4	0.779992	2.18145	3.62548e-05	0.00148174	TRUE	65	70	65	70	1.05311
Q12846	STX4	2	2	0.275999	1.31785	3.69663e-05	0.0014881	FALSE	29	28	29	28	0.524694
Q8N1F7	NUP93	19	14	-0.163356	0.849289	3.66942e-05	0.0014881	FALSE	258	239	258	239	0.314359
Q9NPH2	ISYNA1	8	4	0.365056	1.44059	3.79507e-05	0.00151633	TRUE	84	82	84	82	0.513247
Q9HC38	GLOD4	11	9	0.19865	1.21975	3.85033e-05	0.00152701	FALSE	146	137	146	137	0.363563
Q3SXM5	HSDL1	8	6	0.165682	1.1802	3.915e-05	0.00154124	FALSE	99	92	99	92	0.335595
P28907	CD38	6	3	0.554661	1.74135	4.26291e-05	0.00166596	TRUE	69	71	69	71	0.820074
Q9NP72	RAB18	10	8	0.279224	1.3221	4.2995e-05	0.00166808	FALSE	129	121	129	121	0.38255
Q9H898	ZMAT4	5	4	-0.307149	0.735541	4.50532e-05	0.00173216	TRUE	70	63	70	63	0.191023
O43488	AKR7A2	5	4	0.288324	1.33419	4.56173e-05	0.00173216	FALSE	67	63	67	63	0.392904
Q07157	TJP1	19	15	0.225459	1.2529	4.54541e-05	0.00173216	FALSE	252	237	252	237	0.381328
Q8NHP8	PLBD2	5	1	-0.554261	0.574496	4.63645e-05	0.0017391	TRUE	54	38	54	38	-0.944059
Q92974	ARHGEF2	17	13	-0.18742	0.829095	4.64496e-05	0.0017391	FALSE	230	201	230	201	0.045703
Q15691	MAPRE1	6	4	0.298696	1.3481	4.74694e-05	0.00176494	FALSE	74	72	74	72	0.558184
Q9H008	LHPP	8	6	0.423569	1.5274	4.82431e-05	0.00178133	TRUE	96	90	96	90	0.359506
Q06203	PPAT	7	4	0.299929	1.34976	4.88722e-05	0.00179221	FALSE	86	82	86	82	0.428237
Q14195	DPYSL3	27	19	0.372955	1.45202	5.0039e-05	0.00182251	TRUE	344	330	344	330	0.480442
Q9P2R3	ANKFY1	17	14	0.156904	1.16988	5.15345e-05	0.00186429	FALSE	224	207	224	207	0.29651
P13489	RNH1	17	13	0.252696	1.28749	5.27376e-05	0.00189501	FALSE	226	218	226	218	0.499697
Q13228	SELENBP1	28	21	0.459408	1.58314	5.37331e-05	0.00191791	TRUE	366	350	366	350	0.441156
O94760	DDAH1	16	13	0.273799	1.31495	5.50713e-05	0.00195266	FALSE	220	207	220	207	0.37747
Q13263	TRIM28	17	14	-0.212441	0.808608	5.63381e-05	0.00197147	FALSE	240	215	240	215	0.156297
O14827	RASGRF2	20	15	-0.218076	0.804064	5.61883e-05	0.00197147	FALSE	262	231	262	231	0.0825835
P04406	GAPDH	21	18	0.203438	1.22561	5.68543e-05	0.00197661	FALSE	287	269	287	269	0.36101
Q12860	CNTN1	43	36	0.322013	1.3799	5.81531e-05	0.00200872	TRUE	577	554	577	554	0.484593
P19022	CDH2	10	5	0.436728	1.54763	5.97092e-05	0.00204155	TRUE	112	117	112	117	0.843996
O94905	ERLIN2	8	7	0.192831	1.21268	5.98662e-05	0.00204155	FALSE	113	111	113	111	0.586661
P68402	PAFAH1B2	2	2	0.306165	1.35821	6.23792e-05	0.00211378	TRUE	30	28	30	28	0.348495
O14807	MRAS	8	6	0.300187	1.35011	6.35671e-05	0.00212711	TRUE	101	100	101	100	0.64054
Q8N1B4	VPS52	16	12	-0.165776	0.847236	6.31954e-05	0.00212711	FALSE	220	187	220	187	-0.0812404
Q04760	GLO1	11	9	0.238307	1.2691	6.59097e-05	0.0021918	FALSE	141	131	141	131	0.316939
P07108	DBI	4	4	0.40138	1.49388	6.73594e-05	0.00222619	TRUE	60	56	60	56	0.346898
P10915;Q96S86	HAPLN1;HAPLN3	1	1	0.557889	1.74698	6.8435e-05	0.00224786	TRUE	15	14	15	14	0.351554
P30041	PRDX6	27	21	0.488523	1.62991	7.13072e-05	0.00232792	TRUE	353	334	353	334	0.432145
P30044	PRDX5	12	12	0.159264	1.17265	7.19915e-05	0.00233601	FALSE	180	166	180	166	0.291515
Q4V328	GRIPAP1	24	10	-0.206745	0.813227	7.25521e-05	0.00234002	FALSE	296	223	296	223	-0.663525
Q15049	MLC1	6	5	0.515287	1.67412	7.32451e-05	0.00234823	TRUE	80	75	80	75	0.342307
P46926	GNPDA1	6	6	0.317362	1.3735	7.42418e-05	0.00236601	TRUE	90	84	90	84	0.346355
O60941;Q9Y4J8	DTNB;DTNA	5	3	0.277927	1.32039	7.55559e-05	0.00239365	FALSE	57	54	57	54	0.399125
Q01082	SPTBN1	131	110	0.252947	1.28781	7.6277e-05	0.00240228	FALSE	1843	1711	1843	1711	0.325092
P06733	ENO1	24	17	0.261841	1.29932	7.67967e-05	0.0024045	FALSE	320	290	320	290	0.206701
Q08257	CRYZ	11	9	0.504756	1.65658	7.79113e-05	0.00242522	TRUE	153	148	153	148	0.513292
P62826	RAN	8	7	0.241556	1.27323	8.01078e-05	0.00247917	FALSE	118	105	118	105	0.12244
P0DMV8;P0DMV9	HSPA1A;HSPA1B	12	10	0.398544	1.48965	8.12679e-05	0.00250062	TRUE	162	152	162	152	0.369895
P42765	ACAA2	10	7	0.377381	1.45846	8.25741e-05	0.0025263	TRUE	130	117	130	117	0.190654
P24752	ACAT1	16	13	0.174583	1.19075	8.59738e-05	0.00261536	FALSE	210	192	210	192	0.256233
Q13491	GPM6B	2	2	0.466697	1.59472	8.94362e-05	0.00269012	TRUE	30	28	30	28	0.348495
P49407	ARRB1	12	9	0.247489	1.28081	8.90173e-05	0.00269012	FALSE	170	151	170	151	0.117816
P15311;P26038;P35241	EZR;MSN;RDX	7	6	0.391804	1.47965	9.44037e-05	0.00282367	TRUE	99	97	99	97	0.581299
P00367;P49448	GLUD1;GLUD2	19	17	0.304475	1.35591	9.49391e-05	0.00282391	TRUE	269	256	269	256	0.434122
P68036	UBE2L3	3	3	0.310958	1.36473	9.72936e-05	0.00287795	TRUE	45	41	45	41	0.238562
Q92688	ANP32B	5	3	0.305653	1.35751	9.92045e-05	0.00290241	TRUE	61	63	61	63	0.847374
Q99523	SORT1	18	11	-0.233807	0.791514	9.90677e-05	0.00290241	FALSE	209	174	209	174	-0.157865
Q9UIQ6	LNPEP	20	13	-0.219958	0.802553	9.98304e-05	0.00290485	FALSE	271	214	271	214	-0.402228
Q14019	COTL1	4	4	0.436352	1.54705	0.000102066	0.00295385	TRUE	59	56	59	56	0.424678
O75937	DNAJC8	3	3	0.292617	1.33993	0.000104072	0.00299572	FALSE	41	42	41	42	0.819309
Q9BWD1	ACAT2	8	6	0.167294	1.1821	0.000109677	0.00314015	FALSE	104	100	104	100	0.473763
P28161	GSTM2	12	11	0.280548	1.32386	0.000115551	0.00329075	FALSE	169	157	169	157	0.329693
Q06830	PRDX1	12	11	0.329436	1.39018	0.000118741	0.0033637	TRUE	175	161	175	161	0.283451
P55209	NAP1L1	9	7	0.184121	1.20216	0.000123936	0.00349237	FALSE	115	108	115	108	0.383696
Q9UGI6	KCNN3	4	1	0.582081	1.78976	0.00012712	0.00356334	TRUE	38	42	38	42	1.03429
Q9NQ31	AKIP1	1	1	0.50597	1.65859	0.000129061	0.00359893	TRUE	15	14	15	14	0.351554
P06576	ATP5F1B	39	36	0.105172	1.1109	0.000133313	0.00369823	FALSE	569	528	569	528	0.322631
Q5T6V5	C9ORF64	6	3	0.308999	1.36206	0.000142552	0.00393413	TRUE	67	60	67	60	0.183013
P07900;P08238	HSP90AA1;HSP90AB1	3	2	0.287841	1.33355	0.000149594	0.00410731	FALSE	33	29	33	29	0.110013
P15313;P21281	ATP6V1B1;ATP6V1B2	5	5	0.185689	1.20405	0.000150467	0.0041102	FALSE	75	70	75	70	0.346573
P30626	SRI	9	7	0.326618	1.38627	0.000151613	0.00412048	TRUE	120	110	120	110	0.257894
P04066	FUCA1	4	2	-0.644175	0.525096	0.000155152	0.00419538	TRUE	53	39	53	39	-0.684353
P07900;Q14568	HSP90AA1;HSP90AA2P	2	2	0.350758	1.42014	0.00015614	0.00420089	TRUE	30	28	30	28	0.348495
P09525	ANXA4	9	5	0.321681	1.37944	0.000161389	0.0042989	TRUE	94	99	94	99	0.866801
Q13418	ILK	6	2	0.367175	1.44365	0.000161385	0.0042989	TRUE	63	65	63	65	0.735942
P37198	NUP62	7	4	-0.261264	0.770078	0.000164368	0.00435656	FALSE	97	83	97	83	-0.0569312
P08670;P17661	VIM;DES	1	1	0.611867	1.84387	0.0001677	0.00442299	TRUE	15	14	15	14	0.351554
P14618	PKM	42	39	0.212534	1.23681	0.000171313	0.00449613	FALSE	595	562	595	562	0.401026
Q13224	GRIN2B	15	5	0.301066	1.3513	0.000173627	0.00453462	TRUE	159	136	159	136	-0.0861467
O43865	AHCYL1	11	7	0.255112	1.29061	0.000176325	0.00458273	FALSE	141	138	141	138	0.575984
P17066	HSPA6	5	4	0.432294	1.54079	0.000177927	0.00460202	TRUE	62	64	62	64	0.804017
O14578	CIT	17	7	0.231321	1.26026	0.000180619	0.0046492	FALSE	195	181	195	181	0.258892
O95013;Q6IEY1	OR4F21;OR4F29	1	1	0.717794	2.04991	0.000188552	0.00483018	TRUE	12	11	12	11	0.199897
P60953	CDC42	5	5	0.268082	1.30745	0.00019766	0.00501618	FALSE	72	67	72	67	0.33334
Q02880	TOP2B	39	27	-0.175086	0.839385	0.000197687	0.00501618	FALSE	509	442	509	442	0.00316791
P14136;P19013	GFAP;KRT4	2	2	0.801367	2.22858	0.00020147	0.00508808	TRUE	29	28	29	28	0.518192
O75334	PPFIA2	15	10	-0.154964	0.856446	0.000204245	0.00513394	FALSE	204	181	204	181	0.161611
Q9NTX5	ECHDC1	6	4	0.354269	1.42514	0.000207116	0.00518176	TRUE	69	73	69	73	0.920243
Q15907	RAB11B	2	2	0.241164	1.27273	0.000209418	0.00521498	FALSE	29	28	29	28	0.485699
P62879;Q9HAV0	GNB2;GNB4	1	1	0.365416	1.44111	0.000211219	0.00523548	TRUE	13	14	13	14	0.975609
Q5JWF2	GNAS	11	8	0.161873	1.17571	0.000213408	0.00524122	FALSE	145	136	145	136	0.373433
P08758	ANXA5	17	14	0.45328	1.57346	0.00021292	0.00524122	TRUE	224	210	224	210	0.360201
Q14289	PTK2B	52	40	-0.167147	0.846075	0.000214794	0.00525117	FALSE	708	628	708	628	0.113089
P35237	SERPINB6	11	8	0.298258	1.34751	0.000223127	0.00535704	FALSE	138	131	138	131	0.414015
Q8NBF2	NHLRC2	4	3	0.287281	1.3328	0.000221795	0.00535704	FALSE	43	41	43	41	0.49275
P04179	SOD2	6	6	0.260143	1.29712	0.000222762	0.00535704	FALSE	90	84	90	84	0.346355
P50993	ATP1A2	33	28	0.314043	1.36895	0.000222836	0.00535704	TRUE	447	413	447	413	0.299928
O00764	PDXK	11	6	0.162408	1.17634	0.000228038	0.00545052	FALSE	125	122	125	122	0.525246
Q9Y4F1	FARP1	19	14	0.341998	1.40776	0.000234657	0.0055838	TRUE	252	227	252	227	0.193088
P08195	SLC3A2	19	14	0.324986	1.38401	0.000237093	0.00561679	TRUE	250	234	250	234	0.335256
Q5TH69	ARFGEF3	35	26	-0.161518	0.850851	0.000240056	0.00566194	FALSE	458	405	458	405	0.0977378
P00568;Q9Y6K8	AK1;AK5	1	1	0.29211	1.33925	0.000243327	0.00571391	FALSE	15	14	15	14	0.351554
P30086	PEBP1	12	12	0.168056	1.183	0.000254238	0.00593989	FALSE	180	167	180	167	0.322178
Q14141;Q92599;Q9NVA2	SEPTIN6;SEPTIN8;SEPTIN11	3	1	0.436922	1.54794	0.000255169	0.00593989	TRUE	24	25	24	25	0.758419
P30740;P50453	SERPINB1;SERPINB9	1	1	0.525028	1.69051	0.000256933	0.00595507	TRUE	15	14	15	14	0.351554
Q16563	SYPL1	3	2	0.463851	1.59019	0.000258365	0.00596245	TRUE	39	37	39	37	0.415446
Q13813	SPTAN1	162	142	0.19336	1.21332	0.000260688	0.00599023	FALSE	2311	2143	2311	2143	0.312259
P22234	PAICS	14	12	0.224919	1.25222	0.000269675	0.00615621	FALSE	186	178	186	178	0.474005
Q9H313	TTYH1	4	2	0.356943	1.42895	0.000270211	0.00615621	TRUE	50	47	50	47	0.414413
P07339	CTSD	18	15	-0.221151	0.801596	0.000272663	0.00618576	FALSE	259	231	259	231	0.144147
P78417	GSTO1	7	6	0.190293	1.2096	0.000278955	0.00630179	FALSE	105	94	105	94	0.162843
P17612;P22694	PRKACA;PRKACB	8	6	0.247521	1.28085	0.000281996	0.00634373	FALSE	103	99	103	99	0.505704
P22304	IDS	7	2	-0.345803	0.707652	0.000291564	0.00653152	TRUE	88	61	88	61	-1.09772
P50395	GDI2	23	19	0.237778	1.26843	0.000299088	0.00664448	FALSE	319	298	319	298	0.344374
P18433	PTPRA	13	11	0.170369	1.18574	0.000298916	0.00664448	FALSE	177	164	177	164	0.343145
P08134;P61586;P62745	RHOC;RHOA;RHOB	2	2	0.356872	1.42885	0.000305855	0.00676673	TRUE	30	28	30	28	0.348495
O00505	KPNA3	8	4	-0.223235	0.799927	0.000308602	0.0067994	FALSE	97	76	97	76	-0.46314
Q5JRA6	MIA3	21	15	-0.149865	0.860824	0.000322541	0.0070774	FALSE	280	241	280	241	-0.00790991
Q96TC7	RMDN3	13	6	0.197566	1.21843	0.000326127	0.00712688	FALSE	145	133	145	133	0.26565
Q8NEX9	SDR9C7	1	1	0.834626	2.30395	0.000330117	0.00718473	TRUE	14	13	14	13	0.316075
Q92823	NRCAM	27	19	0.280902	1.32432	0.00033446	0.00719738	FALSE	348	332	348	332	0.444401
P11216	PYGB	37	30	0.235296	1.26528	0.000332766	0.00719738	FALSE	485	453	485	453	0.356756
Q7Z3B4	NUP54	10	6	-0.194755	0.823036	0.00033473	0.00719738	FALSE	135	114	135	114	-0.120434
Q03701	CEBPZ	4	1	-0.388836	0.677846	0.000340673	0.00729585	TRUE	46	30	46	30	-1.23852
P23471	PTPRZ1	33	29	0.257506	1.2937	0.000342797	0.00731208	FALSE	452	429	452	429	0.429083
P53004	BLVRA	9	8	0.212385	1.23662	0.000347398	0.00738082	FALSE	126	119	126	119	0.41211
P13521	SCG2	3	2	0.428235	1.53455	0.000349008	0.00738573	TRUE	38	37	38	37	0.545273
O94888	UBXN7	5	5	0.211928	1.23606	0.000353671	0.00745493	FALSE	72	67	72	67	0.342022
Q8TCD5	NT5C	6	2	0.33228	1.39414	0.000358322	0.00752336	TRUE	61	60	61	60	0.646892
O14495	PLPP3	7	5	0.269382	1.30916	0.00036918	0.00769101	FALSE	95	94	95	94	0.593468
P26038	MSN	14	8	0.323884	1.38249	0.000368558	0.00769101	TRUE	168	162	168	162	0.503965
P36915	GNL1	13	11	0.134205	1.14363	0.000377784	0.00783976	FALSE	174	164	174	164	0.392591
P31939	ATIC	26	22	0.176151	1.19262	0.000401923	0.00830847	FALSE	359	329	359	329	0.265062
P05067	APP	11	9	0.18155	1.19907	0.000417426	0.00858916	FALSE	140	133	140	133	0.431049
P02042;P68871;P69891;P69892	HBD;HBB;HBG1;HBG2	1	1	0.710979	2.03598	0.00041871	0.00858916	TRUE	15	14	15	14	0.351554
Q96KP4	CNDP2	24	19	0.225461	1.2529	0.000422764	0.00863922	FALSE	322	302	322	302	0.374487
Q15349	RPS6KA2	12	8	0.15744	1.17051	0.000429293	0.0087393	FALSE	149	137	149	137	0.282782
A5A3E0;P0CG38;P68133	POTEF;POTEI;ACTA1	4	4	0.227115	1.25497	0.000432286	0.00876688	FALSE	60	56	60	56	0.346898
Q15334	LLGL1	21	16	0.375565	1.45581	0.000442245	0.00893501	TRUE	279	269	279	269	0.495497
Q9NRG9	AAAS	8	4	-0.243448	0.78392	0.00044409	0.00893857	FALSE	100	79	100	79	-0.44045
Q14103	HNRNPD	12	10	-0.346233	0.707347	0.000454336	0.00911055	TRUE	164	151	164	151	0.283619
Q9H0R4	HDHD2	8	6	0.246262	1.27923	0.000464372	0.00920832	FALSE	109	111	109	111	0.759192
P11117	ACP2	6	5	-0.348652	0.705638	0.000464313	0.00920832	TRUE	88	73	88	73	-0.238362
P04899;P08754;P63096	GNAI2;GNAI3;GNAI1	3	3	0.345807	1.41313	0.000463118	0.00920832	TRUE	44	42	44	42	0.436737
P40939	HADHA	31	24	0.220073	1.24617	0.000469392	0.00927353	FALSE	416	382	416	382	0.269785
Q9UKK9	NUDT5	9	8	0.271833	1.31237	0.00048934	0.00963209	FALSE	119	111	119	111	0.380048
Q9NP66	HMG20A	4	2	-0.190291	0.826719	0.000495351	0.00971469	FALSE	50	36	50	36	-0.845869
P27338	MAOB	19	16	0.277013	1.31918	0.000501151	0.00979256	FALSE	264	240	264	240	0.218394
P04181	OAT	13	11	0.207164	1.23018	0.000516185	0.0100496	FALSE	185	170	185	170	0.265045
Q13425	SNTB2	3	2	0.333381	1.39568	0.000534751	0.0103734	FALSE	39	36	39	36	0.299878
Q9NZB2	FAM120A	28	23	-0.2196	0.80284	0.000540799	0.0104152	FALSE	392	353	392	353	0.173407
Q96QG7	MTMR9	5	3	-0.230957	0.793773	0.00054072	0.0104152	FALSE	63	53	63	53	-0.103858
P02747	C1QC	3	2	0.703131	2.02007	0.000547897	0.0105141	FALSE	38	42	38	42	1.08288
P56545	CTBP2	5	4	-0.346499	0.70716	0.000558655	0.0106823	FALSE	70	65	70	65	0.326652
P52948	NUP98	25	16	-0.148251	0.862215	0.000563196	0.0107308	FALSE	307	280	307	280	0.228679
Q96P48	ARAP1	4	1	0.38772	1.47362	0.000575146	0.0109196	FALSE	42	39	42	39	0.315222
O43491	EPB41L2	21	16	0.245142	1.2778	0.000594002	0.0112378	FALSE	274	250	274	250	0.230471
Q8IXI2	RHOT1	14	7	0.116242	1.12327	0.000620907	0.0117054	FALSE	164	154	164	154	0.39872
P18031	PTPN1	5	4	-0.242836	0.7844	0.000632264	0.0118777	FALSE	65	57	65	57	0.0892225
Q9HBL8	NMRAL1	5	1	-0.588045	0.555412	0.000644182	0.0120593	FALSE	65	36	65	36	-2.11203
P61964	WDR5	2	1	-0.46825	0.626097	0.00065294	0.0121806	FALSE	28	18	28	18	-1.28252
Q9UDY2	TJP2	15	10	0.487435	1.62813	0.000673361	0.0124338	FALSE	188	186	188	186	0.660758
O14745	SLC9A3R1	10	8	0.29258	1.33988	0.000673478	0.0124338	FALSE	125	119	125	119	0.444239
P61158	ACTR3	17	15	0.135328	1.14491	0.000670259	0.0124338	FALSE	238	227	238	227	0.449144
O95394	PGM3	6	3	0.34091	1.40623	0.000678924	0.0124913	FALSE	69	62	69	62	0.126065
Q9H6U6	BCAS3	5	2	0.290486	1.33708	0.000689619	0.0126446	FALSE	57	50	57	50	0.0950801
P08670;P41219	VIM;PRPH	3	2	0.614062	1.84792	0.000710239	0.0129341	FALSE	34	36	34	36	0.884773
Q9BVL2	NUP58	5	2	-0.295171	0.744404	0.000709262	0.0129341	FALSE	65	56	65	56	-0.064845
Q99426	TBCB	7	4	0.219079	1.24493	0.000724832	0.0131551	FALSE	81	75	81	75	0.313842
Q8TBC5	ZSCAN18	9	6	-0.384915	0.680509	0.000729604	0.013197	FALSE	123	101	123	101	-0.288926
P15311	EZR	14	7	0.293157	1.34065	0.000744307	0.0133767	FALSE	175	154	175	154	0.0893787
Q96AC1	FERMT2	21	11	0.228659	1.25691	0.000744535	0.0133767	FALSE	234	218	234	218	0.355203
P21926	CD9	5	3	0.375646	1.45593	0.000758518	0.0135823	FALSE	60	56	60	56	0.33036
Q00341	HDLBP	30	20	-0.125984	0.881629	0.00076466	0.0136124	FALSE	393	336	393	336	-0.0671441
Q92796	DLG3	21	16	-0.278469	0.756942	0.000765284	0.0136124	FALSE	284	248	284	248	0.0341009
P61026	RAB10	7	6	0.197035	1.21779	0.000768278	0.0136204	FALSE	94	90	94	90	0.44876
P0C0L4	C4A	2	1	0.525542	1.69138	0.000779359	0.0137712	FALSE	19	21	19	21	1.08239
O00534	VWA5A	15	8	0.312796	1.36724	0.000790923	0.0139296	FALSE	168	161	168	161	0.438835
P48735	IDH2	22	20	0.116932	1.12404	0.00081407	0.0142903	FALSE	314	293	314	293	0.33585
P12532	CKMT1B	16	14	0.252127	1.28676	0.000816967	0.0142943	FALSE	228	212	228	212	0.333586
O95819;Q8N4C8;Q9UKE5	MAP4K4;MINK1;TNIK	5	5	-0.143027	0.866731	0.000825667	0.0143994	FALSE	72	67	72	67	0.341273
Q96D96	HVCN1	1	1	0.430646	1.53825	0.000841828	0.0146032	FALSE	15	14	15	14	0.351554
Q13424	SNTA1	11	11	0.257357	1.29351	0.000842808	0.0146032	FALSE	159	151	159	151	0.438727
P01889;P04439	HLA-B;HLA-A	1	1	0.579298	1.78479	0.000847319	0.014634	FALSE	15	14	15	14	0.351554
P00367	GLUD1	14	12	0.266039	1.30479	0.000864474	0.0148778	FALSE	192	180	192	180	0.370996
Q9NTJ4	MAN2C1	6	4	0.250079	1.28413	0.000866994	0.0148778	FALSE	74	75	74	75	0.779294
O75369;P21333;Q14315	FLNB;FLNA;FLNC	2	1	0.470867	1.60138	0.000884271	0.0151258	FALSE	25	26	25	26	0.884661
Q9Y5L0	TNPO3	7	6	0.174186	1.19028	0.000891474	0.0152005	FALSE	90	87	90	87	0.524831
P52758	RIDA	5	4	0.277475	1.31979	0.000904321	0.0152736	FALSE	70	67	70	67	0.453575
Q7L576	CYFIP1	18	13	0.145292	1.15638	0.000901002	0.0152736	FALSE	233	209	233	209	0.152909
Q9NQ66	PLCB1	42	32	-0.146467	0.863754	0.000902772	0.0152736	FALSE	582	525	582	525	0.185309
Q86VD7	SLC25A42	5	3	0.254895	1.29033	0.000941121	0.0158452	FALSE	58	60	58	60	0.790642
P08134	RHOC	2	1	0.446025	1.56209	0.000951511	0.0159027	FALSE	20	17	20	17	-0.0455581
P0DMV8;P0DMV9;P34931	HSPA1A;HSPA1B;HSPA1L	9	7	0.34443	1.41119	0.000959389	0.0159027	FALSE	117	110	117	110	0.394681
P17655	CAPN2	16	12	0.317381	1.37353	0.000949181	0.0159027	FALSE	195	189	195	189	0.542237
O15144	ARPC2	20	13	0.181099	1.19853	0.000956626	0.0159027	FALSE	248	228	248	228	0.290427
Q14CX7	NAA25	13	4	-0.298984	0.741571	0.000956972	0.0159027	FALSE	143	102	143	102	-0.858753
P40306	PSMB10	1	1	0.417491	1.51815	0.00097223	0.0160346	FALSE	15	14	15	14	0.351554
P07814	EPRS	43	27	-0.181297	0.834187	0.000973337	0.0160346	FALSE	558	479	558	479	-0.0295019
Q9BY44	EIF2A	11	5	-0.200001	0.81873	0.000994058	0.0163257	FALSE	130	108	130	108	-0.204868
O43318	MAP3K7	2	1	0.303785	1.35498	0.000998889	0.0163549	FALSE	21	19	21	19	0.260202
P36405	ARL3	8	6	0.155132	1.16781	0.00100359	0.0163818	FALSE	107	96	107	96	0.132321
P43003	SLC1A3	7	6	0.304665	1.35617	0.00101387	0.0164916	FALSE	94	90	94	90	0.453047
P53396	ACLY	33	25	0.128875	1.13755	0.00101685	0.0164916	FALSE	441	420	441	420	0.434832
Q9UJV8	PURG	7	5	-0.209772	0.810769	0.00102264	0.0164916	FALSE	97	86	97	86	0.147826
Q9NX05;Q9NZB2	FAM120C;FAM120A	1	1	-0.444663	0.64104	0.0010225	0.0164916	FALSE	15	14	15	14	0.351554
P27701	CD82	2	1	0.471979	1.60316	0.00102584	0.0164935	FALSE	20	22	20	22	1.01848
Q92599	SEPTIN8	13	11	0.258112	1.29448	0.00103456	0.0165839	FALSE	164	151	164	151	0.262539
O43776	NARS1	20	14	0.219694	1.2457	0.00103945	0.0166125	FALSE	274	252	274	252	0.296403
Q03154	ACY1	6	4	0.31936	1.37625	0.0010602	0.0168436	FALSE	78	76	78	76	0.557052
Q9NSE4	IARS2	24	21	0.116376	1.12342	0.00105745	0.0168436	FALSE	326	307	326	307	0.399319
Q86XP3	DDX42	21	17	-0.159438	0.852622	0.00107678	0.0170565	FALSE	285	246	285	246	-0.0212107
P24043	LAMA2	20	2	0.29606	1.34455	0.00109413	0.0172802	FALSE	175	153	175	153	-0.00639764
Q53FA7	TP53I3	4	2	0.346105	1.41355	0.00109824	0.0172941	FALSE	40	33	40	33	-0.165396
Q13740	ALCAM	13	9	0.161689	1.1755	0.00110295	0.0173173	FALSE	156	151	156	151	0.477115
Q9H3Q1	CDC42EP4	6	2	0.350977	1.42045	0.00112074	0.0174235	FALSE	55	71	55	71	1.76328
P22676	CALB2	13	11	0.268405	1.30788	0.00112273	0.0174235	FALSE	174	160	174	160	0.278788
P55809	OXCT1	16	13	0.119422	1.12685	0.00111972	0.0174235	FALSE	229	208	229	208	0.213371
O94776;Q13330;Q9BTC8	MTA2;MTA1;MTA3	1	1	-0.284318	0.752527	0.00111933	0.0174235	FALSE	15	14	15	14	0.351554
Q9NZH0	GPRC5B	3	2	0.439289	1.5516	0.00113689	0.0174815	FALSE	33	35	33	35	0.86783
P62873	GNB1	7	6	0.1733	1.18922	0.00113953	0.0174815	FALSE	101	95	101	95	0.377729
Q8TBM8	DNAJB14	5	3	-0.255535	0.774502	0.00113602	0.0174815	FALSE	67	54	67	54	-0.342043
Q9UM22	EPDR1	7	7	-0.297902	0.742374	0.00113074	0.0174815	FALSE	104	97	104	97	0.341156
P18669	PGAM1	12	8	0.145398	1.1565	0.00116142	0.0177665	FALSE	153	148	153	148	0.509704
P02042	HBD	7	5	0.834017	2.30255	0.00120524	0.0183513	FALSE	86	89	86	89	0.836211
Q9Y6R0	NUMBL	9	4	-0.32789	0.720442	0.00120651	0.0183513	FALSE	111	83	111	83	-0.68558
P13716	ALAD	7	6	0.444559	1.5598	0.00122007	0.018505	FALSE	95	92	95	92	0.513407
P61106	RAB14	13	12	0.121282	1.12894	0.00123756	0.0187173	FALSE	181	167	181	167	0.313187
Q9P0V9	SEPTIN10	7	3	0.338517	1.40287	0.00127077	0.0188545	FALSE	73	74	73	74	0.708019
O14594	NCAN	18	14	0.297726	1.34679	0.00125761	0.0188545	FALSE	244	232	244	232	0.447392
Q7RTP6	MICAL3	11	3	0.259598	1.29641	0.00126126	0.0188545	FALSE	111	98	111	98	0.0739385
P38606	ATP6V1A	30	26	0.123466	1.13141	0.00127097	0.0188545	FALSE	409	382	409	382	0.349465
Q5VIR6	VPS53	14	7	-0.17973	0.835496	0.00126775	0.0188545	FALSE	183	147	183	147	-0.34259
Q7Z4K8	TRIM46	18	11	-0.224371	0.799018	0.00125349	0.0188545	FALSE	222	178	222	178	-0.357266
Q6STE5	SMARCD3	7	4	-0.231831	0.79308	0.00127129	0.0188545	FALSE	84	69	84	69	-0.238024
Q9Y2L1	DIS3	10	5	-0.207652	0.81249	0.00127867	0.0189117	FALSE	129	105	129	105	-0.269826
P11413	G6PD	17	10	0.250753	1.28499	0.00129252	0.0189593	FALSE	200	198	200	198	0.610875
P32119	PRDX2	9	6	0.216605	1.24185	0.00128985	0.0189593	FALSE	112	103	112	103	0.255824
O75694	NUP155	21	14	-0.168211	0.845175	0.00128869	0.0189593	FALSE	288	256	288	256	0.114507
Q02790	FKBP4	19	14	0.259462	1.29623	0.00130629	0.019109	FALSE	236	238	236	238	0.698107
P15586	GNS	3	2	-0.271323	0.76237	0.00131244	0.0191466	FALSE	38	31	38	31	-0.30416
Q658P3	STEAP3	3	1	0.459578	1.58341	0.00133882	0.0194256	FALSE	24	26	24	26	1.06233
P30740	SERPINB1	7	4	0.388841	1.47527	0.00133792	0.0194256	FALSE	89	90	89	90	0.728918
P59998	ARPC4	6	6	0.170186	1.18553	0.0013515	0.0195566	FALSE	90	84	90	84	0.346355
Q9Y217	MTMR6	8	3	-0.217514	0.804516	0.00135826	0.0196015	FALSE	87	74	87	74	-0.0620903
Q13496	MTM1	11	4	0.224842	1.25212	0.00136366	0.0196265	FALSE	112	109	112	109	0.550389
P30084	ECHS1	14	12	0.136332	1.14606	0.0013692	0.0196533	FALSE	192	181	192	181	0.395558
Q96PY5	FMNL2	14	6	0.195328	1.21571	0.00139471	0.0199295	FALSE	165	150	165	150	0.251095
Q5EB52	MEST	8	3	-0.308908	0.734249	0.00139588	0.0199295	FALSE	81	66	81	66	-0.247461
Q96AQ6	PBXIP1	15	11	0.38785	1.47381	0.00140897	0.0200628	FALSE	179	181	179	181	0.719643
P15259	PGAM2	6	3	0.610864	1.84202	0.00143467	0.0203746	FALSE	69	76	69	76	1.15827
P80404	ABAT	23	16	0.159518	1.17295	0.00146846	0.0207993	FALSE	301	280	301	280	0.345152
Q15007	WTAP	6	4	-0.189344	0.827502	0.00149176	0.0210736	FALSE	74	65	74	65	0.077455
P16930	FAH	8	6	0.331081	1.39247	0.00152598	0.0213494	FALSE	96	92	96	92	0.504995
Q9NVA2	SEPTIN11	11	9	0.227467	1.25542	0.00152235	0.0213494	FALSE	141	133	141	133	0.399238
P68104;Q5VTE0	EEF1A1;EEF1A1P5	7	5	0.195828	1.21632	0.00152724	0.0213494	FALSE	89	86	89	86	0.490599
A5PKW4	PSD	8	4	-0.245338	0.78244	0.00152524	0.0213494	FALSE	99	76	99	76	-0.526579
Q15493	RGN	12	7	0.396384	1.48644	0.00154857	0.0215912	FALSE	123	125	123	125	0.736855
O15484	CAPN5	4	2	0.394545	1.48371	0.00157117	0.0218495	FALSE	52	46	52	46	0.115646
Q13627;Q9Y463	DYRK1A;DYRK1B	1	1	-0.408578	0.664594	0.00157665	0.0218689	FALSE	14	11	14	11	-0.499722
P28161;P46439	GSTM2;GSTM5	1	1	0.305977	1.35795	0.00159836	0.0221127	FALSE	15	14	15	14	0.351554
O75051;P51805;Q9HCM2;Q9UIW2	PLXNA2;PLXNA3;PLXNA4;PLXNA1	2	2	0.285491	1.33042	0.00161844	0.0223225	FALSE	29	25	29	25	-0.00868341
Q9NX05	FAM120C	17	12	-0.156188	0.855398	0.00162187	0.0223225	FALSE	237	206	237	206	0.00322989
Q9BUT1	BDH2	10	7	0.352884	1.42317	0.00169452	0.0232393	FALSE	112	109	112	109	0.525884
P11142;P17066;P54652	HSPA8;HSPA6;HSPA2	2	2	0.159405	1.17281	0.00169716	0.0232393	FALSE	30	28	30	28	0.348495
Q96DZ9	CMTM5	1	1	0.36844	1.44548	0.00171038	0.0232586	FALSE	14	14	14	14	0.696456
Q9GZT4	SRR	9	4	0.237754	1.2684	0.00171594	0.0232586	FALSE	96	90	96	90	0.408723
Q9H078	CLPB	9	6	0.190229	1.20953	0.00171007	0.0232586	FALSE	110	105	110	105	0.437777
Q9BX46	RBM24	5	1	-0.453982	0.635094	0.00171517	0.0232586	FALSE	57	37	57	37	-1.42345
Q06124	PTPN11	19	14	0.141066	1.1515	0.00176501	0.0238633	FALSE	246	222	246	222	0.205514
O60307	MAST3	11	3	-0.279846	0.7559	0.00177408	0.0239255	FALSE	121	95	121	95	-0.493839
P26599	PTBP1	6	4	0.180499	1.19782	0.00179325	0.0241233	FALSE	65	66	65	66	0.735958
Q14141;Q9NVA2	SEPTIN6;SEPTIN11	5	3	0.255927	1.29166	0.00181013	0.0242893	FALSE	65	63	65	63	0.502201
Q9Y490;Q9Y4G6	TLN1;TLN2	7	5	0.169669	1.18491	0.00181498	0.0242936	FALSE	99	83	99	83	-0.166945
P11532	DMD	19	9	0.187528	1.20626	0.00184957	0.0246947	FALSE	212	188	212	188	0.134778
O95861	BPNT1	10	6	0.18028	1.19755	0.00186426	0.0247061	FALSE	128	118	128	118	0.318245
Q96QK1	VPS35	28	23	0.0937795	1.09832	0.00185833	0.0247061	FALSE	377	364	377	364	0.50447
P06865	HEXA	11	5	-0.321674	0.724934	0.0018602	0.0247061	FALSE	152	114	152	114	-0.729703
Q9UGP8	SEC63	10	5	-0.162664	0.849877	0.00188652	0.0249393	FALSE	125	101	125	101	-0.292967
P51178	PLCD1	18	14	0.302764	1.3536	0.00191239	0.0251571	FALSE	240	220	240	220	0.242255
P55081	MFAP1	4	1	-0.441613	0.642998	0.00191126	0.0251571	FALSE	43	36	43	36	-0.111704
P49189	ALDH9A1	21	19	0.305399	1.35717	0.00191959	0.0251899	FALSE	292	273	292	273	0.359081
Q969G3	SMARCE1	8	7	-0.168168	0.845212	0.00195741	0.0256234	FALSE	110	100	110	100	0.213786
P34949	MPI	11	9	0.172989	1.18885	0.00198913	0.0259752	FALSE	148	135	148	135	0.238392
P50570	DNM2	10	6	0.19471	1.21496	0.00199596	0.0259798	FALSE	120	114	120	114	0.437723
P80303	NUCB2	4	3	-0.238489	0.787817	0.00199919	0.0259798	FALSE	53	42	53	42	-0.470395
Q9NQX3	GPHN	24	20	-0.124497	0.882941	0.00202232	0.0262167	FALSE	333	305	333	305	0.266403
P21333	FLNA	43	26	0.287222	1.33272	0.00204218	0.0264102	FALSE	506	498	506	498	0.615198
P60033	CD81	3	3	0.30794	1.36062	0.00205788	0.0265282	FALSE	45	42	45	42	0.347435
P07900	HSP90AA1	18	14	0.247611	1.28096	0.00206122	0.0265282	FALSE	244	228	244	228	0.35215
P61088	UBE2N	7	4	0.142196	1.1528	0.00209895	0.0268847	FALSE	88	76	88	76	-0.0712341
Q9Y314	NOSIP	3	1	-0.300487	0.740458	0.00209516	0.0268847	FALSE	33	27	33	27	-0.277986
A8TX70	COL6A5	2	1	0.80816	2.24378	0.00211978	0.0270222	FALSE	17	15	17	15	0.182378
P02511	CRYAB	10	9	0.391445	1.47912	0.00211859	0.0270222	FALSE	140	132	140	132	0.403122
P00491	PNP	19	15	0.527463	1.69463	0.00213944	0.027208	FALSE	250	234	250	234	0.368037
P29966	MARCKS	4	3	0.306713	1.35895	0.00214558	0.0272214	FALSE	46	44	46	44	0.445092
P05556	ITGB1	9	6	0.271111	1.31142	0.00215926	0.0273303	FALSE	110	112	110	112	0.774154
P26232;P35221	CTNNA2;CTNNA1	8	5	0.212445	1.2367	0.00222708	0.0281222	FALSE	92	93	92	93	0.707927
P45880	VDAC2	12	11	0.101433	1.10676	0.00223839	0.0281984	FALSE	174	161	174	161	0.298831
Q9Y4C0	NRXN3	17	6	0.168688	1.18375	0.00232533	0.0292249	FALSE	175	152	175	152	-0.00990573
P10915	HAPLN1	11	6	0.488338	1.62961	0.00236646	0.0296526	FALSE	118	117	118	117	0.605085
P42126	ECI1	5	3	0.287759	1.33344	0.00237597	0.0296526	FALSE	56	58	56	58	0.831521
Q8WUM4	PDCD6IP	24	21	0.108014	1.11406	0.00237405	0.0296526	FALSE	320	300	320	300	0.366592
Q9BYG3	NIFK	5	2	-0.238065	0.788151	0.00240727	0.0299733	FALSE	54	39	54	39	-0.833608
P04632	CAPNS1	6	5	0.189178	1.20826	0.00243916	0.0302999	FALSE	85	80	85	80	0.380166
Q9Y696	CLIC4	8	4	0.429694	1.53679	0.00244736	0.0303315	FALSE	93	97	93	97	0.882153
Q9UK22	FBXO2	10	9	0.374172	1.45379	0.00246036	0.0304221	FALSE	141	133	141	133	0.426208
P51153;P59190;P61006;P61026;P62820;Q92928;Q92930;Q9H0U4	RAB13;RAB15;RAB8A;RAB10;RAB1A;RAB1C;RAB8B;RAB1B	1	1	0.214332	1.23903	0.00249862	0.0307176	FALSE	15	14	15	14	0.351554
Q8NCW5	NAXE	5	5	0.18267	1.20042	0.00250147	0.0307176	FALSE	75	70	75	70	0.346573
Q9NZT2	OGFR	4	3	-0.32677	0.721249	0.00249243	0.0307176	FALSE	49	37	49	37	-0.670341
Q01844	EWSR1	4	2	-0.636018	0.529396	0.00252342	0.0309163	FALSE	56	45	56	45	-0.353888
P25398	RPS12	7	5	-0.235998	0.789782	0.00253131	0.0309421	FALSE	92	81	92	81	0.0832701
P07195	LDHB	23	20	0.198546	1.21963	0.00258308	0.031503	FALSE	317	303	317	303	0.449822
P09471	GNAO1	19	16	0.13578	1.14543	0.0025909	0.0315266	FALSE	263	245	263	245	0.330916
P41240	CSK	7	4	0.180935	1.19834	0.00260858	0.0316697	FALSE	82	79	82	79	0.448863
P14621	ACYP2	5	2	0.390054	1.47706	0.00262255	0.0317672	FALSE	42	47	42	47	1.14249
Q9UQ80	PA2G4	17	10	-0.121942	0.885199	0.00262934	0.0317777	FALSE	205	183	205	183	0.165736
P06396	GSN	18	13	0.290673	1.33733	0.00265259	0.0319864	FALSE	222	219	222	219	0.609242
Q15102	PAFAH1B3	7	6	0.172914	1.18876	0.00272873	0.0328219	FALSE	93	86	93	86	0.284886
O43660	PLRG1	8	5	-0.159924	0.852209	0.00273413	0.0328219	FALSE	102	83	102	83	-0.278848
P09486	SPARC	5	1	0.444256	1.55933	0.00275335	0.032905	FALSE	39	46	39	46	1.41744
Q76N32	CEP68	1	1	-0.284841	0.752134	0.00274739	0.032905	FALSE	14	13	14	13	0.328448
Q8NFH3	NUP43	5	3	-0.230526	0.794116	0.00278062	0.0331569	FALSE	64	54	64	54	-0.132961
Q7Z3D6	DGLUCY	14	6	0.45617	1.57802	0.00288353	0.0341897	FALSE	149	167	149	167	1.13394
Q8NFZ8	CADM4	8	7	0.259753	1.29661	0.00288639	0.0341897	FALSE	110	103	110	103	0.365505
P36969	GPX4	6	6	0.146452	1.15772	0.00287483	0.0341897	FALSE	90	83	90	83	0.29921
P01034	CST3	2	2	-0.399763	0.670479	0.00290946	0.0343868	FALSE	30	28	30	28	0.348495
P54709	ATP1B3	5	2	0.355685	1.42716	0.00295983	0.0345249	FALSE	51	55	51	55	1.08857
Q8NEU8	APPL2	10	5	0.260322	1.29735	0.00294799	0.0345249	FALSE	97	89	97	89	0.294554
Q9Y512	SAMM50	17	11	0.100538	1.10577	0.00293756	0.0345249	FALSE	227	201	227	201	0.127533
Q14694	USP10	13	10	-0.15583	0.855704	0.00294407	0.0345249	FALSE	186	167	186	167	0.156179
P48426;P78356	PIP4K2A;PIP4K2B	3	3	-0.218306	0.803879	0.0029524	0.0345249	FALSE	43	39	43	39	0.209924
Q8IY95	TMEM192	2	1	-0.369615	0.691	0.00295672	0.0345249	FALSE	26	22	26	22	-0.0293048
P30046	DDT	6	4	0.274571	1.31597	0.00298987	0.034724	FALSE	76	68	76	68	0.129143
Q02252	ALDH6A1	24	16	0.219488	1.24544	0.00298592	0.034724	FALSE	305	288	305	288	0.39064
P37802	TAGLN2	9	5	0.352083	1.42203	0.00303371	0.0347365	FALSE	108	104	108	104	0.462199
P00533	EGFR	13	8	0.313487	1.36819	0.00303637	0.0347365	FALSE	153	160	153	160	0.873357
P06753	TPM3	7	5	0.230391	1.25909	0.00300455	0.0347365	FALSE	86	82	86	82	0.419329
Q9UNE7	STUB1	4	3	0.180846	1.19823	0.00301789	0.0347365	FALSE	52	50	52	50	0.463957
Q07021	C1QBP	4	4	0.169329	1.18451	0.00302028	0.0347365	FALSE	60	56	60	56	0.346898
P55786	NPEPPS	35	32	0.134948	1.14448	0.00303028	0.0347365	FALSE	512	466	512	466	0.222891
O15530	PDPK1	13	11	-0.143613	0.866223	0.00299831	0.0347365	FALSE	180	163	180	163	0.209064
O43615	TIMM44	13	10	0.118696	1.12603	0.00310886	0.0354901	FALSE	165	157	165	157	0.418432
A6NNZ2;P04350;P07437;P68371;Q13885;Q3ZCM7;Q9BVA1	TUBB8B;TUBB4A;TUBB;TUBB4B;TUBB2A;TUBB8;TUBB2B	1	1	0.401472	1.49402	0.00314701	0.035773	FALSE	15	14	15	14	0.351554
O95182	NDUFA7	1	1	-0.39432	0.674138	0.00314495	0.035773	FALSE	15	14	15	14	0.351554
P43007	SLC1A4	7	7	0.311723	1.36578	0.00318032	0.0359988	FALSE	102	93	102	93	0.243207
P54136	RARS	30	18	-0.0940311	0.910254	0.00317921	0.0359988	FALSE	386	336	386	336	0.0100454
P60709;P63261	ACTB;ACTG1	8	6	0.270534	1.31066	0.00318938	0.0360252	FALSE	106	102	106	102	0.519905
P40763	STAT3	15	10	0.203686	1.22591	0.00321754	0.0362668	FALSE	193	186	193	186	0.49519
P40692	MLH1	5	1	-0.299865	0.740919	0.00325108	0.0365678	FALSE	49	32	49	32	-1.41342
P04083	ANXA1	10	5	0.396531	1.48666	0.00326956	0.0366416	FALSE	107	117	107	117	1.11589
P61006;Q92930	RAB8A;RAB8B	1	1	0.347326	1.41528	0.00327133	0.0366416	FALSE	15	14	15	14	0.351554
P23526	AHCY	14	12	0.146062	1.15727	0.00328061	0.0366688	FALSE	194	180	194	180	0.304917
Q9Y490	TLN1	47	28	0.2328	1.26213	0.00329283	0.0367287	FALSE	550	509	550	509	0.297806
Q2TAY7	SMU1	14	10	-0.121364	0.885712	0.0033136	0.0368836	FALSE	183	171	183	171	0.365001
P18206	VCL	29	20	0.24603	1.27894	0.0033487	0.037197	FALSE	368	349	368	349	0.441786
Q14974	KPNB1	31	23	-0.117422	0.88921	0.00335588	0.0371996	FALSE	415	374	415	374	0.194314
Q14204	DYNC1H1	202	161	0.0988691	1.10392	0.00340652	0.0376828	FALSE	2738	2537	2738	2537	0.311036
Q96DZ1	ERLEC1	10	7	-0.203111	0.816187	0.00344094	0.0379852	FALSE	137	117	137	117	-0.0639218
P07738	BPGM	3	3	0.18886	1.20787	0.00345876	0.0381033	FALSE	45	42	45	42	0.347435
P11142;P54652	HSPA8;HSPA2	4	4	0.162248	1.17615	0.00347894	0.0382469	FALSE	60	56	60	56	0.346898
P10301;P62070	RRAS;RRAS2	2	1	0.486991	1.62741	0.00354258	0.0388667	FALSE	25	25	25	25	0.639178
Q9NYU2	UGGT1	38	24	-0.0992204	0.905543	0.00356654	0.0390496	FALSE	484	426	484	426	0.0672932
Q9BW27	NUP85	15	10	-0.104946	0.900373	0.00367218	0.0401242	FALSE	205	181	205	181	0.0964641
P04040	CAT	20	10	0.370007	1.44774	0.00369318	0.0402361	FALSE	222	217	222	217	0.550134
Q8N568	DCLK2	14	11	0.165374	1.17983	0.00369745	0.0402361	FALSE	191	177	191	177	0.308248
P02792	FTL	5	4	0.410111	1.50699	0.00371411	0.0403014	FALSE	67	60	67	60	0.190501
O43307	ARHGEF9	7	3	-0.20098	0.817929	0.0037185	0.0403014	FALSE	81	67	81	67	-0.19465
O60315	ZEB2	5	2	-0.322441	0.724379	0.00380727	0.0411801	FALSE	59	46	59	46	-0.480672
P49419	ALDH7A1	24	22	0.24063	1.27205	0.00381601	0.0411913	FALSE	350	327	350	327	0.358777
P0C0L4;P0C0L5	C4A;C4B_2	39	11	0.65821	1.93133	0.00385241	0.0414173	FALSE	296	380	296	380	1.79012
P06280	GLA	4	1	-0.385718	0.679962	0.00384618	0.0414173	FALSE	45	31	45	31	-1.09165
P48380	RFX3	8	3	-0.229257	0.795124	0.00390074	0.0418528	FALSE	94	68	94	68	-0.826609
Q969V3	NCLN	13	10	-0.151166	0.859705	0.00396481	0.0424552	FALSE	181	157	181	157	-0.00134442
Q07960	ARHGAP1	12	11	0.111667	1.11814	0.00398913	0.0426303	FALSE	170	157	170	157	0.279743
Q99062	CSF3R	1	1	0.462483	1.58801	0.00404238	0.0430277	FALSE	14	14	14	14	0.614535
P17302	GJA1	10	9	0.285824	1.33086	0.00403441	0.0430277	FALSE	144	135	144	135	0.382566
Q5SYC1	CLVS2	7	6	-0.250084	0.778735	0.00407917	0.0433331	FALSE	100	89	100	89	0.138033
P08134;P61586	RHOC;RHOA	4	3	0.299311	1.34893	0.00411238	0.0435535	FALSE	54	50	54	50	0.338089
P55084	HADHB	15	14	0.238593	1.26946	0.00411619	0.0435535	FALSE	218	207	218	207	0.427772
P35241	RDX	8	5	0.284866	1.32958	0.00416798	0.0440146	FALSE	94	86	94	86	0.279666
O94903	PLPBP	7	6	0.188411	1.20733	0.00419836	0.044248	FALSE	98	89	98	89	0.214859
P13987	CD59	3	3	0.275301	1.31693	0.00425232	0.0447287	FALSE	45	42	45	42	0.347435
Q12765	SCRN1	15	12	0.258622	1.29514	0.00426254	0.0447483	FALSE	204	192	204	192	0.395845
Q8N6C5	IGSF1	11	9	0.307364	1.35984	0.00429877	0.0450404	FALSE	151	138	151	138	0.239254
Q13636;Q9UL26	RAB31;RAB22A	2	2	0.211793	1.23589	0.00435703	0.0454728	FALSE	30	28	30	28	0.348495
Q7Z5K2	WAPL	5	1	-0.303804	0.738005	0.00435238	0.0454728	FALSE	46	35	46	35	-0.470241
Q9HBL7	PLGRKT	2	2	0.259411	1.29617	0.00442944	0.0460621	FALSE	30	26	30	26	0.0133689
Q13449	LSAMP	7	5	0.232249	1.26143	0.0044307	0.0460621	FALSE	86	78	86	78	0.213045
Q86Y46	KRT73	2	2	0.489619	1.63169	0.00449037	0.0465798	FALSE	29	28	29	28	0.501867
Q969S2	NEIL2	4	1	-0.28474	0.75221	0.0044979	0.0465798	FALSE	39	30	39	30	-0.506736
P35232	PHB	13	13	0.078205	1.08134	0.00451823	0.0467	FALSE	190	179	190	179	0.388026
Q96BP3	PPWD1	3	2	-0.193063	0.82443	0.0045365	0.0467085	FALSE	30	25	30	25	-0.0781349
Q8IZ69	TRMT2A	4	3	-0.219573	0.802862	0.00453399	0.0467085	FALSE	54	41	54	41	-0.626473
P36575	ARR3	3	1	0.311144	1.36499	0.0045474	0.0467308	FALSE	33	32	33	32	0.587719
P28332	ADH6	1	1	0.618328	1.85582	0.00462087	0.0470374	FALSE	13	11	13	11	-0.149088
Q6UVY6	MOXD1	3	1	0.598844	1.82001	0.00462994	0.0470374	FALSE	31	31	31	31	0.655854
Q13232	NME3	5	2	0.24098	1.2725	0.00462438	0.0470374	FALSE	51	42	51	42	-0.228259
Q9HB71	CACYBP	9	9	0.162126	1.17601	0.00461872	0.0470374	FALSE	130	124	130	124	0.459228
P23528	CFL1	9	9	0.160316	1.17388	0.00460143	0.0470374	FALSE	134	122	134	122	0.251031
Q3YEC7	RABL6	8	5	0.148906	1.16056	0.00460503	0.0470374	FALSE	106	94	106	94	0.115887
Q9BY11	PACSIN1	17	12	-0.172491	0.841566	0.00473199	0.0479831	FALSE	226	195	226	195	-0.0393473
P10301	RRAS	2	1	0.354882	1.42601	0.00479331	0.048513	FALSE	22	21	22	21	0.415131
O00161	SNAP23	2	1	0.38786	1.47382	0.00481005	0.048581	FALSE	24	22	24	22	0.173963
Q9H1V8	SLC6A17	8	5	0.225004	1.25233	0.00481818	0.048581	FALSE	95	92	95	92	0.532806
Q8TDC3	BRSK1	7	2	-0.313029	0.731229	0.00486146	0.0489252	FALSE	71	63	71	63	0.123095
P51570	GALK1	6	5	0.306987	1.35932	0.00489118	0.049132	FALSE	74	72	74	72	0.507448
P35498;Q99250	SCN1A;SCN2A	1	1	0.368199	1.44513	0.00492151	0.0493441	FALSE	14	12	14	12	0.0682948
P12955	PEPD	12	9	0.162197	1.17609	0.00494344	0.0494713	FALSE	160	158	160	158	0.629389
Q8NI60	COQ8A	7	5	0.159114	1.17247	0.00495579	0.0495024	FALSE	88	76	88	76	0.0271367
Q15126	PMVK	9	6	0.163288	1.17738	0.00498671	0.0497185	FALSE	117	113	117	113	0.50196
Q9H0U4	RAB1B	1	1	0.350076	1.41918	0.00504626	0.0502188	FALSE	15	14	15	14	0.351554
P49321	NASP	6	3	0.298085	1.34728	0.00508277	0.0504883	FALSE	64	56	64	56	0.0400768
Q92786	PROX1	8	6	-0.188018	0.8286	0.0051	0.0505655	FALSE	110	97	110	97	0.0904177
Q9Y5K5	UCHL5	14	6	-0.231636	0.793235	0.0051143	0.0506136	FALSE	186	139	186	139	-0.71272
P30043	BLVRB	8	7	0.185953	1.20437	0.00515431	0.0509154	FALSE	106	103	106	103	0.515131
Q96Q04	LMTK3	13	6	-0.151102	0.85976	0.00517483	0.051024	FALSE	165	129	165	129	-0.496337
Q9UJ70	NAGK	10	10	0.117077	1.12421	0.00519247	0.0510744	FALSE	147	135	147	135	0.275622
P07858	CTSB	11	9	-0.159492	0.852576	0.00519902	0.0510744	FALSE	148	133	148	133	0.184073
O00148;Q13838	DDX39A;DDX39B	7	7	0.200106	1.22153	0.00520858	0.0510746	FALSE	105	98	105	98	0.346199
Q99569;Q9UQB3	PKP4;CTNND2	1	1	0.411793	1.50952	0.0052353	0.0512428	FALSE	15	14	15	14	0.351554
P46100	ATRX	17	15	-0.124576	0.882871	0.00532652	0.0520404	FALSE	236	206	236	206	0.0237795
P09668	CTSH	4	3	0.449215	1.56708	0.00536898	0.0523598	FALSE	50	49	50	49	0.587651
P08754	GNAI3	4	2	0.351231	1.42082	0.00540736	0.0525946	FALSE	45	41	45	41	0.196209
Q9H8Y8	GORASP2	3	2	0.247144	1.28036	0.00542052	0.0525946	FALSE	43	37	43	37	-0.0193385
P62310	LSM3	3	3	-0.398793	0.67113	0.00543236	0.0525946	FALSE	40	38	40	38	0.395814
A8MWD9;P62308	SNRPGP15;SNRPG	4	2	-0.307112	0.735568	0.00542446	0.0525946	FALSE	55	47	55	47	-0.0858708
P07203	GPX1	11	8	0.182127	1.19977	0.00547724	0.0529334	FALSE	141	129	141	129	0.277342
P11234	RALB	1	1	0.301021	1.35124	0.00550114	0.0530686	FALSE	15	14	15	14	0.351554
Q9UL25	RAB21	7	4	0.211146	1.23509	0.00552302	0.0531839	FALSE	79	71	79	71	0.169882
O14939	PLD2	2	1	0.340038	1.405	0.00556514	0.0534933	FALSE	15	13	15	13	0.0348498
P32119;Q06830	PRDX2;PRDX1	1	1	0.243872	1.27618	0.00570039	0.0546951	FALSE	15	14	15	14	0.351554
Q96L92	SNX27	11	9	0.116627	1.1237	0.00573649	0.0549431	FALSE	144	135	144	135	0.372402
Q15052	ARHGEF6	9	5	0.195559	1.21599	0.00575154	0.0549888	FALSE	101	98	101	98	0.520067
O43592	XPOT	18	7	0.133016	1.14227	0.00577789	0.0551423	FALSE	200	183	200	183	0.273002
P24539	ATP5PB	16	10	0.116985	1.1241	0.00585944	0.0556384	FALSE	197	181	197	181	0.291886
P33316	DUT	4	3	0.168478	1.1835	0.00587144	0.0556384	FALSE	51	47	51	47	0.253972
O75477;O94905	ERLIN1;ERLIN2	2	2	0.228602	1.25684	0.0058693	0.0556384	FALSE	30	28	30	28	0.348495
P05090	APOD	4	3	0.325016	1.38405	0.00585931	0.0556384	FALSE	45	43	45	43	0.414987
A0MZ66	SHTN1	12	7	-0.139314	0.869955	0.00591559	0.0559348	FALSE	153	129	153	129	-0.136916
Q8N1F8	STK11IP	7	2	-0.194504	0.823243	0.00592362	0.0559348	FALSE	85	60	85	60	-0.949449
Q8NDT2	RBM15B	6	3	-0.195628	0.822318	0.00604104	0.0568431	FALSE	65	52	65	52	-0.334438
Q9UBV2	SEL1L	13	9	-0.123417	0.883895	0.00603819	0.0568431	FALSE	178	152	178	152	-0.0612761
O15075	DCLK1	22	15	0.119338	1.12675	0.00609289	0.0572304	FALSE	292	259	292	259	0.10719
P41250	GARS1	13	11	0.14067	1.15104	0.00611689	0.0573552	FALSE	180	162	180	162	0.173459
P15121	AKR1B1	15	11	0.116812	1.12391	0.00615921	0.0575505	FALSE	190	186	190	186	0.586747
P02042;P68871	HBD;HBB	4	4	0.675998	1.96599	0.00614932	0.0575505	FALSE	58	56	58	56	0.513035
P08962	CD63	1	1	0.465089	1.59216	0.00621116	0.0579347	FALSE	14	14	14	14	0.657325
Q9P2J5	LARS	39	25	-0.104406	0.90086	0.00629229	0.0585894	FALSE	511	445	511	445	0.0275017
Q93096	PTP4A1	3	1	0.26618	1.30497	0.00630871	0.0586403	FALSE	31	26	31	26	-0.176153
Q8IX12	CCAR1	16	11	-0.143452	0.866363	0.00639009	0.0591912	FALSE	208	185	208	185	0.093217
Q9H0A0	NAT10	12	4	-0.129657	0.878396	0.00638192	0.0591912	FALSE	150	112	150	112	-0.699566
Q765P7	MTSS2	6	4	0.167542	1.18239	0.00648752	0.0599899	FALSE	79	69	79	69	0.0457319
A0AVT1	UBA6	20	14	0.120018	1.12752	0.00651149	0.0601077	FALSE	252	236	252	236	0.381685
P11717	IGF2R	23	13	-0.175299	0.839206	0.00654632	0.0603253	FALSE	293	237	293	237	-0.328637
Q99767	APBA2	5	3	0.222755	1.24951	0.00658312	0.0605602	FALSE	64	54	64	54	-0.156798
O43865;Q96HN2	AHCYL1;AHCYL2	9	6	0.218756	1.24453	0.00660534	0.0606603	FALSE	119	106	119	106	0.147025
P14618;P30613	PKM;PKLR	1	1	0.210764	1.23462	0.00666989	0.0611483	FALSE	15	14	15	14	0.351554
O00629	KPNA4	7	5	-0.188271	0.82839	0.00668373	0.0611704	FALSE	92	75	92	75	-0.241314
A5A3E0;P0CG38	POTEF;POTEI	2	1	0.349901	1.41893	0.0066994	0.0612092	FALSE	21	17	21	17	-0.233779
P31948	STIP1	14	12	0.119111	1.1265	0.00674376	0.0614801	FALSE	192	180	192	180	0.362659
O75368	SH3BGRL	5	4	0.205009	1.22754	0.00675202	0.0614801	FALSE	71	67	71	67	0.395576
P31150	GDI1	23	19	0.0927444	1.09718	0.00679221	0.061639	FALSE	322	300	322	300	0.336104
Q14194;Q16555	CRMP1;DPYSL2	1	1	0.446805	1.56331	0.00679249	0.061639	FALSE	15	14	15	14	0.351554
Q14576	ELAVL3	9	7	-0.154512	0.856833	0.00683033	0.0618775	FALSE	125	111	125	111	0.146652
Q8N5S9	CAMKK1	10	9	-0.257979	0.772611	0.00686642	0.0620994	FALSE	145	129	145	129	0.131166
O15075;O43602	DCLK1;DCX	1	1	0.271015	1.3113	0.00690932	0.062382	FALSE	15	14	15	14	0.351554
P49750	YLPM1	13	9	-0.12739	0.88039	0.00694104	0.0624577	FALSE	175	146	175	146	-0.211165
Q12769	NUP160	17	9	-0.12923	0.878772	0.00693664	0.0624577	FALSE	223	179	223	179	-0.342859
Q92614	MYO18A	42	21	0.105718	1.11151	0.00702793	0.0631334	FALSE	479	426	479	426	0.136106
Q9NR28	DIABLO	7	4	0.151573	1.16366	0.0070624	0.0633368	FALSE	84	83	84	83	0.574425
P69905	HBA2	9	9	0.664617	1.94375	0.00709648	0.063536	FALSE	133	125	133	125	0.384627
Q9H6R3	ACSS3	9	5	0.309933	1.36333	0.00714897	0.0638991	FALSE	93	101	93	101	1.06607
P51513	NOVA1	8	5	-0.16646	0.846657	0.00716581	0.0639429	FALSE	103	90	103	90	0.0747096
Q96S52	PIGS	12	7	-0.131947	0.876387	0.00722511	0.0643648	FALSE	148	123	148	123	-0.19042
P84022;Q15796	SMAD3;SMAD2	3	2	-0.229204	0.795166	0.00735099	0.0653774	FALSE	32	31	32	31	0.493166
Q9NQZ5	STARD7	2	1	0.387335	1.47305	0.00739977	0.0657021	FALSE	26	26	26	26	0.714984
Q9Y3A5	SBDS	7	5	0.151517	1.1636	0.00746292	0.0661531	FALSE	81	81	81	81	0.679228
Q9UID3	VPS51	18	13	-0.122387	0.884806	0.00753503	0.0666249	FALSE	246	223	246	223	0.211826
P12270	TPR	49	30	-0.13037	0.877771	0.00755054	0.0666249	FALSE	634	538	634	538	-0.107312
P61006	RAB8A	2	1	0.272098	1.31272	0.00755348	0.0666249	FALSE	19	17	19	17	0.174718
P35658	NUP214	15	7	-0.147045	0.863255	0.00772692	0.0680427	FALSE	178	156	178	156	0.00672879
A5A3E0;P68133;Q562R1	POTEF;ACTA1;ACTBL2	1	1	0.226532	1.25424	0.00774624	0.0681008	FALSE	15	14	15	14	0.351554
Q13586	STIM1	8	7	-0.125085	0.882422	0.00778791	0.068243	FALSE	107	98	107	98	0.272347
P68871	HBB	8	4	0.617082	1.85351	0.00777886	0.068243	FALSE	87	88	87	88	0.660002
Q01433	AMPD2	14	11	0.285311	1.33018	0.00784043	0.0685909	FALSE	181	177	181	177	0.576389
P04062	GBA	6	3	-0.294618	0.744816	0.00788196	0.0687297	FALSE	77	66	77	66	-0.0263401
Q8WW38	ZFPM2	3	2	-0.248801	0.779735	0.00788148	0.0687297	FALSE	34	29	34	29	0.0462144
P43243	MATR3	28	23	-0.097297	0.907286	0.00801085	0.06974	FALSE	396	363	396	363	0.261922
Q9UBE0	SAE1	12	10	0.135204	1.14477	0.00802506	0.0697502	FALSE	152	146	152	146	0.493122
Q96J42	TXNDC15	3	1	-0.26609	0.76637	0.00816477	0.0708496	FALSE	32	23	32	23	-0.771898
Q15121	PEA15	7	6	0.164481	1.17878	0.00821373	0.0711591	FALSE	92	87	92	87	0.392908
P42566	EPS15	9	3	0.180936	1.19834	0.00833264	0.0720726	FALSE	88	83	88	83	0.413697
Q9HCJ6	VAT1L	7	4	0.207282	1.23033	0.00842318	0.0727382	FALSE	84	80	84	80	0.449421
P51674	GPM6A	7	5	0.173838	1.18986	0.00845102	0.0728611	FALSE	86	85	86	85	0.59181
Q01970	PLCB3	7	2	0.190734	1.21014	0.00848427	0.0730302	FALSE	58	61	58	61	0.826718
P48163	ME1	11	8	0.295263	1.34348	0.00852923	0.0732993	FALSE	142	142	142	142	0.684256
P23677;P27987	ITPKA;ITPKB	1	1	0.307633	1.3602	0.00863899	0.0741236	FALSE	14	14	14	14	0.68764
Q5JPE7	NOMO2	30	22	-0.122868	0.88438	0.008676	0.0743221	FALSE	408	358	408	358	0.0644664
Q13485	SMAD4	5	2	0.362588	1.43704	0.00874776	0.0748171	FALSE	57	51	57	51	0.217953
Q7Z4V5	HDGFL2	6	2	-0.35919	0.698242	0.00887852	0.0758143	FALSE	73	46	73	46	-1.44703
P62166	NCS1	9	8	-0.193475	0.824091	0.00906685	0.0771362	FALSE	129	119	129	119	0.287309
Q9NY33	DPP3	12	4	0.190171	1.20946	0.00906548	0.0771362	FALSE	129	123	129	123	0.475727
O60888	CUTA	4	1	0.229	1.25734	0.00907655	0.0771362	FALSE	46	40	46	40	0.00742599
Q9ULX5	RNF112	3	2	-0.248102	0.780281	0.00912748	0.0773236	FALSE	36	30	36	30	-0.165553
Q8TB03	CXORF38	1	1	0.368956	1.44622	0.00912376	0.0773236	FALSE	12	11	12	11	0.259454
Q9ULU4	ZMYND8	8	4	-0.158005	0.853845	0.00916116	0.0774864	FALSE	82	65	82	65	-0.458833
Q14669	TRIP12	17	7	-0.129015	0.878961	0.00918986	0.0776065	FALSE	189	161	189	161	-0.102897
P49915	GMPS	21	14	-0.219533	0.802893	0.00925642	0.0780454	FALSE	278	227	278	227	-0.226316
O15079	SNPH	4	4	0.146169	1.15739	0.00933119	0.0783874	FALSE	55	53	55	53	0.49407
O75475	PSIP1	13	8	-0.472771	0.623273	0.00933186	0.0783874	FALSE	179	148	179	148	-0.241536
Q9NRW1	RAB6B	6	5	0.244215	1.27662	0.0093409	0.0783874	FALSE	85	77	85	77	0.221544
Q15149;Q9UPN3	PLEC;MACF1	1	1	0.539013	1.71431	0.00939402	0.0787099	FALSE	15	14	15	14	0.351554
Q96KR1	ZFR	20	14	-0.207012	0.81301	0.00943229	0.078907	FALSE	273	239	273	239	0.0281239
Q9NUB1	ACSS1	16	9	0.219655	1.24565	0.00963325	0.080296	FALSE	171	167	171	167	0.53305
P56192	MARS	23	19	-0.0938032	0.910462	0.00962815	0.080296	FALSE	321	287	321	287	0.146015
Q4G0T1	Q4G0T1	1	1	0.303831	1.35504	0.00964332	0.080296	FALSE	14	13	14	13	0.33916
P43686	PSMC4	14	11	0.14499	1.15603	0.0097203	0.0808113	FALSE	183	178	183	178	0.544582
O14957	UQCR11	1	1	0.375039	1.45505	0.00977269	0.0811209	FALSE	15	11	15	11	-0.630842
P21453	S1PR1	2	1	0.273725	1.31485	0.00979064	0.0811441	FALSE	22	22	22	22	0.627361
P12235;P12236	SLC25A4;SLC25A6	6	6	0.125042	1.1332	0.00981794	0.0812446	FALSE	89	83	89	83	0.356006
P61457	PCBD1	2	2	0.277783	1.3202	0.00988122	0.081642	FALSE	29	27	29	27	0.316298
Q9H1E5	TMX4	6	6	-0.177519	0.837345	0.00994819	0.0820687	FALSE	86	82	86	82	0.430679
P09382	LGALS1	5	5	0.268411	1.30789	0.00999313	0.0823127	FALSE	74	68	74	68	0.289026
O00429	DNM1L	34	27	0.0592086	1.061	0.0100339	0.0825216	FALSE	443	406	443	406	0.256623
O43602;Q8N568	DCX;DCLK2	1	1	0.22043	1.24661	0.0101182	0.0830868	FALSE	15	14	15	14	0.351554
O00562	PITPNM1	6	1	0.3423	1.40818	0.010138	0.083122	FALSE	56	53	56	53	0.479163
P13639	EEF2	31	25	0.0625408	1.06454	0.0102156	0.0836307	FALSE	421	387	421	387	0.292224
Q9NZR1	TMOD2	10	7	0.127715	1.13623	0.0102313	0.0836313	FALSE	126	119	126	119	0.393853
O75400	PRPF40A	8	6	-0.139174	0.870076	0.0102507	0.0836617	FALSE	107	90	107	90	-0.127822
P05141	SLC25A5	5	4	0.147542	1.15898	0.0102784	0.0836704	FALSE	71	67	71	67	0.39393
Q8N3J6	CADM2	7	7	0.144108	1.15501	0.010283	0.0836704	FALSE	98	92	98	92	0.350414
P45985	MAP2K4	11	10	-0.114668	0.891662	0.0103574	0.0841483	FALSE	152	142	152	142	0.356316
Q9Y6K8	AK5	13	11	0.125538	1.13376	0.010541	0.0854589	FALSE	187	173	187	173	0.312646
Q14558	PRPSAP1	7	6	0.160896	1.17456	0.0105507	0.0854589	FALSE	102	91	102	91	0.1392
Q9UBW8	COPS7A	11	8	0.155283	1.16799	0.0106549	0.0861059	FALSE	150	137	150	137	0.253593
Q9UNK0	STX8	6	3	-0.15688	0.854807	0.0106627	0.0861059	FALSE	80	64	80	64	-0.391034
O95865	DDAH2	8	5	0.260632	1.29775	0.0107912	0.0870125	FALSE	89	91	89	91	0.803564
Q96HE7	ERO1A	17	15	-0.133017	0.87545	0.0108281	0.0871786	FALSE	241	220	241	220	0.244138
Q9UHJ6	SHPK	7	3	0.275058	1.31661	0.0109212	0.0874023	FALSE	77	69	77	69	0.21431
Q96HW7	INTS4	10	2	-0.185008	0.831098	0.0109208	0.0874023	FALSE	110	81	110	81	-0.738658
P06737;P11216;P11217	PYGL;PYGB;PYGM	6	5	0.234443	1.2642	0.0108932	0.0874023	FALSE	83	77	83	77	0.329998
Q8N3E9	PLCD3	12	5	0.308224	1.36101	0.0109071	0.0874023	FALSE	124	129	124	129	0.831274
O14494	PLPP1	3	2	0.356533	1.42837	0.0110083	0.0879674	FALSE	31	34	31	34	1.08529
Q17RY0	CPEB4	8	4	-0.193223	0.824299	0.0110479	0.0881531	FALSE	88	76	88	76	0.00410991
Q7Z3K3	POGZ	13	6	-0.143652	0.866189	0.0111371	0.0887318	FALSE	147	115	147	115	-0.465182
P29401	TKT	24	20	0.10598	1.1118	0.0111612	0.0887923	FALSE	328	310	328	310	0.400704
Q5T9L3	WLS	1	1	0.290334	1.33687	0.0111906	0.0888941	FALSE	12	12	12	12	0.600473
Q9NXC5	MIOS	8	4	-0.193743	0.82387	0.0112076	0.0888973	FALSE	90	73	90	73	-0.293022
P04899;P08754;P09471;P63096	GNAI2;GNAI3;GNAO1;GNAI1	1	1	0.211969	1.23611	0.0112364	0.0889934	FALSE	15	14	15	14	0.351554
Q16851	UGP2	21	14	0.130929	1.13989	0.0113008	0.0893711	FALSE	267	240	267	240	0.189701
Q03113;Q14344	GNA12;GNA13	1	1	0.388577	1.47488	0.0113794	0.08986	FALSE	13	13	13	13	0.620475
Q96JJ6	JPH4	5	3	-0.232249	0.792748	0.0114375	0.0901863	FALSE	54	50	54	50	0.33809
O76003	GLRX3	7	5	0.137267	1.14713	0.0116585	0.0917938	FALSE	95	85	95	85	0.123256
P13796;P13797	LCP1;PLS3	6	4	0.209408	1.23295	0.0117857	0.0925459	FALSE	69	63	69	63	0.22976
Q9BVJ6	UTP14A	2	1	-0.3558	0.700613	0.0117886	0.0925459	FALSE	21	14	21	14	-1.13714
P54819	AK2	9	3	0.253688	1.28877	0.0118193	0.0926505	FALSE	95	89	95	89	0.344742
P09661	SNRPA1	8	7	-0.448016	0.638894	0.0118491	0.092749	FALSE	113	104	113	104	0.255719
Q96JJ3	ELMO2	14	8	0.100165	1.10535	0.011868	0.0927612	FALSE	177	153	177	153	-0.0178047
Q8N8N7	PTGR2	7	3	0.201615	1.22338	0.0119622	0.093361	FALSE	83	86	83	86	0.870567
O00299	CLIC1	6	3	0.300321	1.35029	0.0119872	0.0934198	FALSE	63	67	63	67	1.00567
O95319	CELF2	13	10	-0.140896	0.86858	0.0120566	0.0938238	FALSE	176	157	176	157	0.145664
Q8TBC4	UBA3	12	9	0.163329	1.17742	0.0121063	0.094074	FALSE	164	145	164	145	0.145018
Q15185	PTGES3	5	5	0.156596	1.16952	0.012132	0.0941369	FALSE	73	67	73	67	0.270669
P14543	NID1	10	3	0.249686	1.28362	0.0122096	0.0946025	FALSE	97	87	97	87	0.157552
Q13907	IDI1	5	4	0.187621	1.20638	0.0122376	0.0946823	FALSE	70	65	70	65	0.33045
O14617	AP3D1	28	17	-0.110217	0.89564	0.0123337	0.0952881	FALSE	351	295	351	295	-0.148879
Q53H82	LACTB2	3	1	0.271648	1.31213	0.0124777	0.0962621	FALSE	24	31	24	31	1.7715
Q9P2K5	MYEF2	15	12	-0.132277	0.876099	0.0125096	0.096369	FALSE	208	188	208	188	0.193571
Q12931	TRAP1	14	10	0.145135	1.1562	0.012617	0.097057	FALSE	185	178	185	178	0.49259
Q70E73;Q7Z5R6	RAPH1;APBB1IP	1	1	0.300296	1.35026	0.0127198	0.0973487	FALSE	13	12	13	12	0.370926
P51659	HSD17B4	17	15	0.0953359	1.10003	0.0127203	0.0973487	FALSE	243	223	243	223	0.256121
Q9UGU0	TCF20	6	1	-0.341736	0.710536	0.0127092	0.0973487	FALSE	59	37	59	37	-1.46058
O43583	DENR	3	1	-0.307772	0.735083	0.0127277	0.0973487	FALSE	40	29	40	29	-0.758141
Q92820	GGH	11	7	-0.135045	0.873677	0.0127501	0.0973808	FALSE	138	117	138	117	-0.0956127
P11182	DBT	12	9	0.13226	1.1414	0.0127897	0.0975444	FALSE	165	154	165	154	0.341346
Q16620	NTRK2	6	3	0.418423	1.51956	0.0129514	0.0986373	FALSE	75	73	75	73	0.556088
P09417	QDPR	8	7	0.121546	1.12924	0.0130201	0.0990193	FALSE	116	111	116	111	0.47519
Q9NPQ8	RIC8A	11	10	0.111876	1.11837	0.0130433	0.0990547	FALSE	156	143	156	143	0.27634
Q8N4C8	MINK1	13	9	-0.237042	0.788958	0.013316	0.100983	FALSE	164	143	164	143	0.015034
P02763;P19652	ORM1;ORM2	2	2	0.814284	2.25756	0.0133725	0.101268	FALSE	27	27	27	27	0.685118
P06756	ITGAV	23	9	0.1455	1.15662	0.013517	0.10152	FALSE	252	230	252	230	0.237812
Q9UEU0	VTI1B	5	3	-0.168722	0.844744	0.013508	0.10152	FALSE	65	55	65	55	-0.118394
Q9NY65	TUBA8	8	5	0.161547	1.17533	0.0134317	0.10152	FALSE	108	98	108	98	0.200781
P49902	NT5C2	11	8	0.173939	1.18998	0.0135196	0.10152	FALSE	130	127	130	127	0.564608
Q8N5V2	NGEF	12	9	-0.149358	0.861261	0.0134687	0.10152	FALSE	166	142	166	142	-0.0612314
Q9H1K4	SLC25A18	3	2	0.301945	1.35249	0.0134839	0.10152	FALSE	33	32	33	32	0.546407
Q8NB78	KDM1B	7	3	-0.200967	0.817939	0.013539	0.101523	FALSE	81	66	81	66	-0.208263
Q5SZQ8	CELF3	5	4	-0.194767	0.823027	0.0135959	0.101808	FALSE	65	59	65	59	0.225408
P02794	FTH1	9	5	0.217834	1.24338	0.0136573	0.102124	FALSE	113	112	113	112	0.619352
P35637;Q92804	FUS;TAF15	2	2	-0.2968	0.743192	0.0138673	0.103374	FALSE	30	27	30	27	0.168175
Q8NFI4	ST13P5	5	4	0.135713	1.14535	0.0138505	0.103374	FALSE	72	66	72	66	0.278016
Q9UH03	SEPTIN3	10	8	0.143586	1.15441	0.0139209	0.103374	FALSE	127	121	127	121	0.433155
O94805	ACTL6B	11	8	-0.130666	0.877511	0.0139086	0.103374	FALSE	140	126	140	126	0.151232
Q96P70	IPO9	15	6	0.150722	1.16267	0.0138963	0.103374	FALSE	168	151	168	151	0.178019
Q92900	UPF1	36	30	-0.0760329	0.926786	0.0141041	0.104589	FALSE	499	454	499	454	0.227145
Q92769	HDAC2	9	6	-0.140188	0.869195	0.0141317	0.104649	FALSE	106	95	106	95	0.18202
Q92620	DHX38	11	7	-0.115286	0.891111	0.0141573	0.104694	FALSE	151	125	151	125	-0.211078
Q15111	PLCL1	10	4	-0.164984	0.847907	0.0141975	0.104846	FALSE	108	88	108	88	-0.288241
P46108	CRK	8	7	0.116813	1.12391	0.014264	0.105192	FALSE	108	101	108	101	0.324075
Q9Y281	CFL2	5	4	0.215075	1.23995	0.0143697	0.105826	FALSE	70	65	70	65	0.300439
Q9NRX4	PHPT1	3	3	0.171324	1.18688	0.0144805	0.106349	FALSE	42	39	42	39	0.267528
Q13247	SRSF6	2	1	-0.312703	0.731467	0.0144768	0.106349	FALSE	24	20	24	20	-0.155181
O95502	NPTXR	11	6	-0.148037	0.862399	0.0145387	0.106484	FALSE	141	120	141	120	-0.0808795
Q6PI48	DARS2	7	4	0.1927	1.21252	0.0145294	0.106484	FALSE	67	66	67	66	0.570956
O75182	SIN3B	10	6	-0.100459	0.904422	0.0148076	0.108245	FALSE	129	101	129	101	-0.440458
O00478	BTN3A3	2	1	0.313619	1.36837	0.0148195	0.108245	FALSE	21	21	21	21	0.674192
Q6P9B9	INTS5	9	5	-0.150061	0.860656	0.0148496	0.108317	FALSE	118	100	118	100	-0.113831
Q8N488	RYBP	1	1	-0.248486	0.779981	0.0149963	0.109238	FALSE	14	14	14	14	0.700773
O15020;P11277;Q01082;Q9H254	SPTBN2;SPTB;SPTBN1;SPTBN4	2	2	0.234724	1.26456	0.0150247	0.109297	FALSE	30	28	30	28	0.348495
Q9UPA5	BSN	33	20	0.158245	1.17145	0.0150773	0.109483	FALSE	380	352	380	352	0.269169
Q01518	CAP1	14	12	0.130302	1.13917	0.0150912	0.109483	FALSE	197	181	197	181	0.268457
Q96AE4	FUBP1	12	8	-0.250963	0.778051	0.0151988	0.109966	FALSE	163	140	163	140	-0.0643864
Q92905	COPS5	13	8	0.112472	1.11904	0.015192	0.109966	FALSE	161	141	161	141	0.0740662
O75131	CPNE3	14	11	0.101084	1.10637	0.0153029	0.110569	FALSE	194	174	194	174	0.16073
Q02218	OGDH	21	16	0.0894918	1.09362	0.0153464	0.110716	FALSE	282	257	282	257	0.235438
P56537	EIF6	4	3	0.160432	1.17402	0.0153646	0.110716	FALSE	52	45	52	45	0.0600276
Q96M96	FGD4	4	1	-0.297986	0.742312	0.0153939	0.110778	FALSE	35	32	35	32	0.262313
O43707	ACTN4	26	16	0.130327	1.1392	0.0154599	0.111104	FALSE	295	291	295	291	0.607753
Q8TAQ2	SMARCC2	22	16	-0.1572	0.854533	0.0156036	0.111836	FALSE	277	248	277	248	0.140187
Q9Y5Q8	GTF3C5	5	2	-0.172487	0.841569	0.0155852	0.111836	FALSE	64	52	64	52	-0.284295
P34913	EPHX2	9	2	0.289669	1.33599	0.0156441	0.111977	FALSE	90	112	90	112	1.71158
Q9UBB4	ATXN10	20	13	-0.0968379	0.907703	0.015708	0.112134	FALSE	254	218	254	218	-0.0324384
Q14194;Q14195;Q16555	CRMP1;DPYSL3;DPYSL2	2	2	0.172901	1.18875	0.0157013	0.112134	FALSE	30	28	30	28	0.348495
Q99623	PHB2	16	13	0.075434	1.07835	0.0158152	0.112749	FALSE	218	200	218	200	0.272016
P35637	FUS	5	3	-0.314722	0.729992	0.0161267	0.114817	FALSE	65	50	65	50	-0.513246
Q8WX93	PALLD	8	2	0.207715	1.23086	0.0162168	0.115305	FALSE	69	76	69	76	1.14812
P62979	RPS27A	7	5	0.231858	1.26094	0.0164422	0.116753	FALSE	99	86	99	86	-0.0105139
P15531;P22392	NME1;NME2	6	5	0.138336	1.14836	0.0164811	0.116874	FALSE	78	74	78	74	0.413602
P00441	SOD1	3	1	0.178251	1.19513	0.0165088	0.116915	FALSE	28	23	28	23	-0.21233
Q92600	CNOT9	6	4	-0.202306	0.816845	0.0166846	0.117849	FALSE	75	66	75	66	0.11775
P18085;P84085	ARF4;ARF5	5	5	0.0993992	1.10451	0.0166833	0.117849	FALSE	75	70	75	70	0.346573
P61019	RAB2A	7	7	0.0934066	1.09791	0.0167232	0.117966	FALSE	104	94	104	94	0.194247
Q00796	SORD	9	5	0.27028	1.31033	0.0167584	0.118058	FALSE	92	92	92	92	0.695424
P00558	PGK1	19	17	0.082753	1.08627	0.0168575	0.118445	FALSE	268	246	268	246	0.277753
Q9UMY4	SNX12	6	1	0.221439	1.24787	0.0168393	0.118445	FALSE	50	48	50	48	0.518046
Q8N9F7	GDPD1	10	4	-0.14645	0.863769	0.0168887	0.118466	FALSE	117	89	117	89	-0.599572
Q9Y2G8	DNAJC16	7	2	0.219964	1.24603	0.0169048	0.118466	FALSE	74	60	74	60	-0.280848
O43761	SYNGR3	1	1	0.225284	1.25268	0.0169887	0.118742	FALSE	15	14	15	14	0.351554
O95461	LARGE1	5	2	-0.2352	0.790413	0.0170994	0.118742	FALSE	56	42	56	42	-0.57251
Q9BR76	CORO1B	4	2	0.208941	1.23237	0.0170242	0.118742	FALSE	49	43	49	43	0.109815
Q9UMX0	UBQLN1	3	2	-0.228679	0.795584	0.0170383	0.118742	FALSE	36	30	36	30	-0.148696
Q9Y371	SH3GLB1	7	3	0.17054	1.18594	0.0170848	0.118742	FALSE	74	72	74	72	0.488056
Q8N9I9	DTX3	3	2	-0.253442	0.776125	0.0170971	0.118742	FALSE	41	33	41	33	-0.348987
Q9Y3L5	RAP2C	2	1	0.226736	1.2545	0.0170936	0.118742	FALSE	22	23	22	23	0.852043
P40145	ADCY8	5	1	0.367621	1.44429	0.0172186	0.119415	FALSE	41	51	41	51	1.65955
P14324	FDPS	8	6	0.12329	1.13121	0.0173288	0.120024	FALSE	111	101	111	101	0.233996
Q8IV38	ANKMY2	8	5	-0.144073	0.865825	0.0174111	0.120438	FALSE	89	87	89	87	0.53249
Q9Y277	VDAC3	12	12	0.0764238	1.07942	0.0174574	0.120447	FALSE	180	168	180	168	0.345806
P20290	BTF3	1	1	-0.255612	0.774443	0.0174572	0.120447	FALSE	15	14	15	14	0.351554
Q9NYB9	ABI2	7	6	-0.138362	0.870784	0.0175208	0.120729	FALSE	94	88	94	88	0.340518
O60828	PQBP1	2	2	-0.340255	0.711589	0.0178017	0.122507	FALSE	26	23	26	23	0.0504977
O95352	ATG7	14	9	0.135425	1.14502	0.0178365	0.122589	FALSE	153	140	153	140	0.248624
P45954	ACADSB	9	8	-0.183031	0.832743	0.0179309	0.122752	FALSE	132	115	132	115	0.0197406
Q9H9H5	MAP6D1	4	2	-0.253834	0.775821	0.0179385	0.122752	FALSE	46	38	46	38	-0.215056
Q9BXJ9	NAA15	22	15	-0.0890896	0.914764	0.017975	0.122752	FALSE	280	251	280	251	0.152798
Q96PB1	CASD1	5	2	-0.22398	0.799331	0.0179377	0.122752	FALSE	52	42	52	42	-0.329346
Q9C0K0	BCL11B	8	3	-0.213024	0.808137	0.0179726	0.122752	FALSE	89	73	89	73	-0.203474
Q9C0C9	UBE2O	19	12	0.0937257	1.09826	0.0180376	0.122876	FALSE	221	207	221	207	0.346624
P50570;Q9UQ16	DNM2;DNM3	4	3	0.150633	1.16257	0.018039	0.122876	FALSE	50	46	50	46	0.265608
P51580	TPMT	4	1	0.408255	1.50419	0.0180851	0.123034	FALSE	37	29	37	29	-0.419417
O43813	LANCL1	13	10	0.0912779	1.09557	0.0181755	0.123293	FALSE	171	161	171	161	0.404229
Q7Z417	NUFIP2	8	3	0.184192	1.20225	0.0181579	0.123293	FALSE	90	83	90	83	0.279981
P11908;P60891	PRPS2;PRPS1	4	3	0.156329	1.16921	0.0181923	0.123293	FALSE	53	50	53	50	0.439962
Q9UIA9	XPO7	32	23	0.0974616	1.10237	0.0182887	0.12379	FALSE	422	393	422	393	0.348222
Q05086	UBE3A	16	10	-0.113136	0.89303	0.0183862	0.124293	FALSE	191	168	191	168	0.102174
Q8N766	EMC1	22	20	-0.068982	0.933343	0.0184669	0.124681	FALSE	320	297	320	297	0.309774
P23396	RPS3	15	12	-0.0685211	0.933774	0.0185318	0.124962	FALSE	209	188	209	188	0.175387
P02786	TFRC	12	4	-0.342194	0.71021	0.0185598	0.124993	FALSE	143	100	143	100	-0.987417
Q9H4A4	RNPEP	20	13	0.167796	1.1827	0.0186601	0.125506	FALSE	251	242	251	242	0.498793
Q92859	NEO1	12	5	0.186627	1.20518	0.0186829	0.125506	FALSE	140	131	140	131	0.338206
Q92841	DDX17	26	19	0.144521	1.15549	0.018783	0.12602	FALSE	340	310	340	310	0.245689
P27144	AK4	7	5	0.200559	1.22209	0.0188668	0.126424	FALSE	94	92	94	92	0.58755
Q8TF61	FBXO41	7	5	-0.122321	0.884864	0.018917	0.126602	FALSE	97	79	97	79	-0.28618
P63027;Q15836	VAMP2;VAMP3	2	1	0.200072	1.22149	0.0189449	0.12663	FALSE	25	22	25	22	0.0518092
Q9P035	HACD3	10	9	0.107792	1.11382	0.0189961	0.126656	FALSE	146	135	146	135	0.305421
P04839	CYBB	2	1	0.362303	1.43663	0.0189909	0.126656	FALSE	20	19	20	19	0.395855
P33121	ACSL1	8	5	0.122539	1.13036	0.0191174	0.126833	FALSE	99	90	99	90	0.227958
Q8TCJ2	STT3B	6	5	-0.115132	0.891248	0.0190879	0.126833	FALSE	79	74	79	74	0.371396
P49792	RANBP2	42	24	-0.0651109	0.936964	0.0190524	0.126833	FALSE	550	453	550	453	-0.239595
Q16850	CYP51A1	6	4	-0.187598	0.828948	0.0191099	0.126833	FALSE	73	56	73	56	-0.598663
O94856	NFASC	30	25	0.195223	1.21558	0.0193591	0.127961	FALSE	403	373	403	373	0.310865
Q9BZE4	GTPBP4	8	4	-0.165993	0.847052	0.019349	0.127961	FALSE	97	71	97	71	-0.77914
Q7L9L4;Q9H8S9	MOB1B;MOB1A	2	1	0.26869	1.30825	0.0193202	0.127961	FALSE	22	20	22	20	0.206028
P13797	PLS3	8	4	0.211377	1.23538	0.0193939	0.128033	FALSE	84	82	84	82	0.536664
Q12888	TP53BP1	31	16	-0.199196	0.819389	0.0195375	0.128664	FALSE	391	322	391	322	-0.273358
P47897	QARS	28	19	-0.0988569	0.905872	0.0195155	0.128664	FALSE	353	309	353	309	0.0473691
Q9Y285	FARSA	16	15	-0.0918074	0.912281	0.0196831	0.129463	FALSE	234	218	234	218	0.335092
Q5VZM2;Q7L523	RRAGB;RRAGA	5	5	-0.117466	0.889171	0.0198249	0.130236	FALSE	73	68	73	68	0.337531
O14787	TNPO2	14	9	-0.101339	0.903627	0.0198881	0.130491	FALSE	183	152	183	152	-0.172499
Q8TDI0	CHD5	6	3	-0.193359	0.824186	0.0199752	0.130902	FALSE	71	57	71	57	-0.358604
P49959	MRE11	8	5	-0.208038	0.812176	0.020039	0.13116	FALSE	102	83	102	83	-0.29269
Q9UPT6	MAPK8IP3	17	8	-0.167008	0.846193	0.0201808	0.131927	FALSE	199	153	199	153	-0.561783
Q8IXB1	DNAJC10	7	3	-0.18796	0.828648	0.020236	0.132126	FALSE	81	68	81	68	-0.15085
Q5VYK3	ECPAS	34	21	-0.0602555	0.941524	0.0204298	0.133229	FALSE	443	381	443	381	-0.0269272
Q9NZW5	MPP6	17	15	-0.175771	0.83881	0.0204961	0.133499	FALSE	236	221	236	221	0.344967
Q6YHK3	CD109	4	2	0.275416	1.31708	0.0206624	0.134419	FALSE	35	43	35	43	1.61864
P21554	CNR1	3	1	0.254633	1.28999	0.0207084	0.134555	FALSE	23	24	23	24	0.692581
O60762	DPM1	10	7	-0.105932	0.899486	0.0207854	0.134891	FALSE	130	118	130	118	0.217887
P78344	EIF4G2	20	16	0.0868853	1.09077	0.0208806	0.135345	FALSE	271	248	271	248	0.249232
Q13049	TRIM32	6	1	0.30331	1.35433	0.0210793	0.136467	FALSE	61	58	61	58	0.499687
P55087	AQP4	8	6	0.317204	1.37328	0.0211694	0.136885	FALSE	99	90	99	90	0.204725
P26373	RPL13	6	5	-0.0969014	0.907646	0.0212788	0.137427	FALSE	85	81	85	81	0.458628
Q96JG6	VPS50	18	13	-0.0943515	0.909963	0.0214593	0.138259	FALSE	240	212	240	212	0.082336
Q00169	PITPNA	11	5	0.132479	1.14166	0.0214579	0.138259	FALSE	123	112	123	112	0.232926
Q9UJC3	HOOK1	9	5	-0.110498	0.895389	0.0216547	0.13935	FALSE	112	93	112	93	-0.209346
Q8IV08	PLD3	10	8	-0.274271	0.760126	0.0218207	0.14025	FALSE	142	123	142	123	0.024755
P14866	HNRNPL	16	14	-0.110916	0.895014	0.0218516	0.14028	FALSE	228	208	228	208	0.256716
P05107	ITGB2	6	2	0.315763	1.37131	0.0218877	0.140343	FALSE	53	58	53	58	1.05127
Q562R1	ACTBL2	3	1	0.175293	1.1916	0.0219514	0.14055	FALSE	29	28	29	28	0.573547
Q96NN9	AIFM3	4	1	0.257074	1.29314	0.0219725	0.14055	FALSE	40	42	40	42	0.932604
P52272	HNRNPM	28	24	-0.0889188	0.91492	0.0221098	0.14126	FALSE	392	352	392	352	0.171989
Q8N8Y2	ATP6V0D2	3	1	0.212705	1.23702	0.0222137	0.141383	FALSE	29	28	29	28	0.477308
Q8IX01	SUGP2	25	19	-0.0682083	0.934066	0.0221937	0.141383	FALSE	345	313	345	313	0.220103
Q9Y2W2	WBP11	8	3	-0.394526	0.673999	0.0221945	0.141383	FALSE	92	67	92	67	-0.888049
Q92747	ARPC1A	13	10	0.0928856	1.09734	0.0222347	0.141383	FALSE	161	150	161	150	0.351608
P01019	AGT	10	8	0.285226	1.33006	0.0224506	0.142367	FALSE	131	126	131	126	0.483156
A1L0T0	ILVBL	11	8	0.0927696	1.09721	0.0224701	0.142367	FALSE	144	128	144	128	0.116966
P36542	ATP5F1C	8	7	0.089721	1.09387	0.0224959	0.142367	FALSE	116	108	116	108	0.326186
P51790;P51793	CLCN3;CLCN4	1	1	-0.226128	0.797616	0.022442	0.142367	FALSE	15	14	15	14	0.351554
P13796;P13797;Q14651	LCP1;PLS3;PLS1	1	1	0.247356	1.28063	0.0225744	0.142696	FALSE	15	14	15	14	0.351554
O75818	RPP40	2	1	-0.259789	0.771214	0.0226109	0.142758	FALSE	26	24	26	24	0.337112
Q5VT52	RPRD2	17	4	-0.142175	0.867469	0.0229541	0.144754	FALSE	189	150	189	150	-0.404156
Q5T013	HYI	6	2	0.181413	1.19891	0.0230441	0.14515	FALSE	57	68	57	68	1.46363
P45381	ASPA	5	3	0.209362	1.23289	0.0230887	0.145261	FALSE	57	57	57	57	0.630061
P40855	PEX19	4	2	-0.240576	0.786175	0.0232295	0.145975	FALSE	48	39	48	39	-0.284453
Q96BW9	TAMM41	1	1	-0.385149	0.680349	0.0236315	0.148327	FALSE	12	14	12	14	1.37491
Q9P265	DIP2B	10	4	0.167076	1.18184	0.0236607	0.148336	FALSE	94	84	94	84	0.0966264
Q8N6D5	ANKRD29	5	3	0.189909	1.20914	0.0238319	0.148887	FALSE	66	58	66	58	0.0616787
P27694	RPA1	20	15	0.0857216	1.0895	0.0238126	0.148887	FALSE	257	242	257	242	0.387158
Q9Y333	LSM2	5	2	-0.237794	0.788365	0.0238087	0.148887	FALSE	51	40	51	40	-0.498711
Q96EK5	KIFBP	12	4	0.107441	1.11342	0.0238824	0.149028	FALSE	135	126	135	126	0.371731
Q8NE62	CHDH	5	4	0.324302	1.38307	0.0239276	0.149136	FALSE	61	59	61	59	0.42415
Q16762	TST	8	6	0.305308	1.35704	0.0240042	0.14944	FALSE	96	91	96	91	0.403131
Q8WVF1	OSCP1	7	4	-0.136297	0.872584	0.0241799	0.150359	FALSE	85	68	85	68	-0.36867
Q8WWC4	MAIP1	4	2	0.190121	1.2094	0.024211	0.150378	FALSE	46	45	46	45	0.58876
P61160	ACTR2	13	12	0.0914269	1.09574	0.0243919	0.15063	FALSE	190	173	190	173	0.217241
Q9H9Q2	COPS7B	8	5	0.135719	1.14536	0.0244204	0.15063	FALSE	97	89	97	89	0.291437
Q9NX62	IMPAD1	5	3	-0.190929	0.826192	0.0243924	0.15063	FALSE	61	54	61	54	0.0864636
Q96S59	RANBP9	7	2	-0.153786	0.857456	0.0243822	0.15063	FALSE	80	59	80	59	-0.737335
Q59EK9	RUNDC3A	11	8	-0.163132	0.849479	0.0244181	0.15063	FALSE	147	119	147	119	-0.323943
Q9BY67	CADM1	6	4	0.217405	1.24285	0.0244158	0.15063	FALSE	74	69	74	69	0.318911
P20340	RAB6A	5	3	0.236218	1.26645	0.0245479	0.150895	FALSE	60	64	60	64	0.961816
P33176	KIF5B	16	10	0.119194	1.12659	0.0245442	0.150895	FALSE	208	194	208	194	0.356957
Q9NRX5	SERINC1	2	1	0.291565	1.33852	0.0244977	0.150895	FALSE	21	17	21	17	-0.293822
Q6XQN6	NAPRT	9	1	0.312359	1.36665	0.0247241	0.15163	FALSE	68	65	68	65	0.460007
Q9NUQ8	ABCF3	10	5	-0.12324	0.884051	0.024716	0.15163	FALSE	132	104	132	104	-0.46071
O14880	MGST3	5	2	0.152195	1.16439	0.0248351	0.152137	FALSE	55	53	55	53	0.417992
Q00325	SLC25A3	13	10	0.105845	1.11165	0.0248833	0.152257	FALSE	173	162	173	162	0.350752
Q969Z3	MARC2	4	2	0.203031	1.22511	0.0250008	0.152802	FALSE	51	50	51	50	0.614796
Q96SI9	STRBP	6	2	-0.154315	0.857002	0.0250596	0.152987	FALSE	64	54	64	54	-0.167364
Q8NEV4	MYO3A	1	1	0.203773	1.22602	0.0251469	0.153345	FALSE	15	14	15	14	0.351554
O00410	IPO5	23	14	0.100584	1.10582	0.0252098	0.153553	FALSE	300	282	300	282	0.372971
O60318	MCM3AP	5	2	-0.209134	0.811287	0.0254058	0.154571	FALSE	53	46	53	46	0.0168839
Q08209	PPP3CA	9	7	-0.138193	0.87093	0.0255521	0.154758	FALSE	117	106	117	106	0.228284
Q68E01	INTS3	14	9	-0.129647	0.878405	0.0255412	0.154758	FALSE	170	149	170	149	0.0614283
Q14194;Q14195	CRMP1;DPYSL3	1	1	0.162268	1.17618	0.0255196	0.154758	FALSE	15	14	15	14	0.351554
Q86WK6	AMIGO1	4	4	-0.138714	0.870477	0.0254704	0.154758	FALSE	57	55	57	55	0.519991
Q15477	SKIV2L	15	6	-0.133212	0.875279	0.0256438	0.154799	FALSE	182	149	182	149	-0.280633
O14776	TCERG1	16	9	-0.107249	0.898302	0.0256457	0.154799	FALSE	185	159	185	159	-0.049998
P04080	CSTB	3	3	0.16523	1.17966	0.0255911	0.154799	FALSE	43	42	43	42	0.5234
P16220	CREB1	1	1	-0.412034	0.662302	0.0257139	0.155036	FALSE	15	14	15	14	0.351554
P42330	AKR1C3	7	7	0.191405	1.21095	0.0261221	0.156998	FALSE	96	91	96	91	0.432049
P62820;Q92928;Q9H0U4	RAB1A;RAB1C;RAB1B	2	2	0.154138	1.16665	0.0261272	0.156998	FALSE	30	28	30	28	0.348495
Q9UIF7	MUTYH	1	1	0.184872	1.20306	0.0261124	0.156998	FALSE	15	14	15	14	0.351554
A4D1P6	WDR91	6	4	0.144389	1.15533	0.0264834	0.15896	FALSE	75	63	75	63	-0.139713
Q9NTM9	CUTC	2	2	-0.261767	0.76969	0.0265519	0.159193	FALSE	28	25	28	25	0.132191
P12235	SLC25A4	4	4	0.11751	1.12469	0.026583	0.159201	FALSE	60	56	60	56	0.346898
P16152	CBR1	15	15	0.170974	1.18646	0.0266553	0.159455	FALSE	223	207	223	207	0.31733
Q7KZI7	MARK2	9	6	-0.139054	0.870181	0.0267222	0.15953	FALSE	119	105	119	105	0.10974
O95071	UBR5	10	3	-0.139558	0.869742	0.0267273	0.15953	FALSE	116	93	116	93	-0.343786
P37235;P84074	HPCAL1;HPCA	2	2	-0.267597	0.765216	0.026781	0.159647	FALSE	30	28	30	28	0.348495
Q9UMY1	NOL7	1	1	-0.273781	0.760499	0.0268067	0.159647	FALSE	12	11	12	11	0.298845
Q9Y5Z4	HEBP2	4	2	0.143915	1.15479	0.0269342	0.160228	FALSE	49	49	49	49	0.63011
Q969T9	WBP2	6	3	-0.15463	0.856732	0.0272861	0.161744	FALSE	67	59	67	59	0.1038
Q9NWV4	CZIB	3	3	0.171139	1.18666	0.0272322	0.161744	FALSE	44	42	44	42	0.459186
Q92558	WASF1	15	12	-0.115986	0.890488	0.0272634	0.161744	FALSE	207	193	207	193	0.333059
Q4G0F5	VPS26B	11	7	0.117346	1.12451	0.0273099	0.161744	FALSE	140	130	140	130	0.331563
P08238	HSP90AB1	16	12	0.163642	1.17779	0.0273881	0.16185	FALSE	199	186	199	186	0.37936
Q99996	AKAP9	54	18	-0.103059	0.902074	0.027375	0.16185	FALSE	622	447	622	447	-0.868014
P13798	APEH	9	6	0.186812	1.2054	0.0275361	0.162261	FALSE	117	116	117	116	0.640377
P20339	RAB5A	4	3	0.143026	1.15376	0.0275141	0.162261	FALSE	51	46	51	46	0.197628
Q8TCA0	LRRC20	2	1	0.275889	1.3177	0.0275486	0.162261	FALSE	24	19	24	19	-0.457396
Q7L0J3	SV2A	10	6	0.14776	1.15923	0.0276349	0.162412	FALSE	121	108	121	108	0.105253
Q9Y6C9	MTCH2	8	8	0.136432	1.14618	0.0276255	0.162412	FALSE	119	112	119	112	0.38817
Q969V6	MRTFA	2	1	-0.219402	0.802999	0.0278316	0.163388	FALSE	21	15	21	15	-0.840466
Q9BYV8	CEP41	8	4	-0.227715	0.796351	0.0279996	0.164195	FALSE	94	72	94	72	-0.597501
Q15048	LRRC14	4	2	0.217102	1.24247	0.0280425	0.164266	FALSE	50	44	50	44	0.127281
Q8N461	FBXL16	9	6	-0.120363	0.886599	0.0282213	0.165133	FALSE	123	104	123	104	-0.120225
P15170;Q8IYD1	GSPT1;GSPT2	3	2	0.151666	1.16377	0.0283462	0.165683	FALSE	35	34	35	34	0.497994
Q13838	DDX39B	8	4	0.223916	1.25097	0.0284003	0.165818	FALSE	93	85	93	85	0.311025
P54725;P54727	RAD23A;RAD23B	2	1	0.182697	1.20045	0.0284985	0.16621	FALSE	27	22	27	22	-0.263964
P40925	MDH1	15	11	0.102795	1.10826	0.0285772	0.166315	FALSE	201	179	201	179	0.132256
Q9UBX1	CTSF	1	1	-0.340362	0.711513	0.0285785	0.166315	FALSE	15	14	15	14	0.351554
Q86T65	DAAM2	13	6	0.286823	1.33219	0.028895	0.167792	FALSE	131	139	131	139	0.956201
O15085	ARHGEF11	10	6	-0.124986	0.88251	0.0288692	0.167792	FALSE	119	105	119	105	0.0566505
P78406	RAE1	6	5	-0.123587	0.883744	0.0291736	0.169043	FALSE	87	78	87	78	0.167849
Q8IVS2	MCAT	2	1	-0.24667	0.781398	0.0291679	0.169043	FALSE	19	16	19	16	-0.0643068
O14936	CASK	11	8	0.166688	1.18139	0.0294422	0.170047	FALSE	128	132	128	132	0.821492
Q9NVH0	EXD2	6	3	0.149276	1.16099	0.0294034	0.170047	FALSE	57	50	57	50	0.0982501
O76021	RSL1D1	9	6	-0.181384	0.834115	0.0294364	0.170047	FALSE	118	105	118	105	0.127705
Q13630	TSTA3	9	5	-0.101076	0.903865	0.029558	0.170348	FALSE	109	91	109	91	-0.177947
Q14129	DGCR6	2	1	0.397398	1.48795	0.0295354	0.170348	FALSE	23	16	23	16	-0.927917
P41252	IARS	44	36	-0.0950577	0.90932	0.0296542	0.170608	FALSE	605	542	605	542	0.162111
O14979;Q99729	HNRNPDL;HNRNPAB	1	1	-0.185412	0.830762	0.0296669	0.170608	FALSE	15	14	15	14	0.351554
Q3KQU3	MAP7D1	13	5	-0.398985	0.671	0.0297095	0.170642	FALSE	146	111	146	111	-0.593599
Q96PU8	QKI	6	5	0.150224	1.16209	0.0297365	0.170642	FALSE	77	73	77	73	0.364799
Q9NRF8	CTPS2	7	2	0.175112	1.19138	0.0297722	0.170664	FALSE	65	65	65	65	0.675066
Q8IUH5	ZDHHC17	6	3	-0.144689	0.865291	0.0298118	0.170709	FALSE	72	62	72	62	-0.0208722
P17844	DDX5	17	13	-0.097321	0.907265	0.0298568	0.170784	FALSE	241	211	241	211	0.0435411
P46940	IQGAP1	20	7	0.215327	1.24027	0.0301671	0.171713	FALSE	182	177	182	177	0.487431
A5YKK6	CNOT1	38	19	-0.0982225	0.906447	0.0300841	0.171713	FALSE	480	394	480	394	-0.2545
P46439	GSTM5	9	6	0.416456	1.51658	0.0301797	0.171713	FALSE	97	103	97	103	0.945622
Q9Y4W6	AFG3L2	17	13	0.0946549	1.09928	0.0301218	0.171713	FALSE	216	198	216	198	0.266459
P13807	GYS1	10	6	0.185645	1.20399	0.0301277	0.171713	FALSE	129	116	129	116	0.1958
O75340	PDCD6	6	6	0.118339	1.12563	0.0302781	0.171818	FALSE	90	84	90	84	0.346355
Q13177	PAK2	12	8	0.0982462	1.10323	0.0302944	0.171818	FALSE	154	139	154	139	0.212089
O75436;Q4G0F5	VPS26A;VPS26B	1	1	0.215439	1.24041	0.0302403	0.171818	FALSE	15	14	15	14	0.351554
Q9H9A6	LRRC40	17	11	0.063639	1.06571	0.0304021	0.172246	FALSE	220	202	220	202	0.268403
P08579;P09012	SNRPB2;SNRPA	1	1	-0.346688	0.707026	0.0304866	0.172542	FALSE	15	14	15	14	0.351554
P55265	ADAR	29	20	-0.117969	0.888724	0.0306551	0.173112	FALSE	361	321	361	321	0.129414
Q9NZL9	MAT2B	12	11	-0.138615	0.870563	0.0306757	0.173112	FALSE	173	163	173	163	0.388812
P48506	GCLC	16	7	0.121577	1.12928	0.0307166	0.173112	FALSE	189	163	189	163	-0.00473289
Q9BX67	JAM3	1	1	0.444274	1.55936	0.0307048	0.173112	FALSE	13	11	13	11	0.025701
Q9UK28	TMEM59L	3	2	-0.188182	0.828464	0.0308252	0.173542	FALSE	41	34	41	34	-0.157048
O95931	CBX7	2	1	-0.301685	0.739571	0.0309967	0.174324	FALSE	25	22	25	22	0.154765
Q96RR4	CAMKK2	6	1	-0.221451	0.801355	0.0311166	0.174815	FALSE	63	44	63	44	-0.915709
Q8NBJ9	SIDT2	2	2	-0.209492	0.810996	0.0312171	0.175195	FALSE	30	28	30	28	0.348495
Q09028	RBBP4	4	4	-0.177702	0.837192	0.0312896	0.175418	FALSE	60	56	60	56	0.346898
Q9H936	SLC25A22	9	7	0.150621	1.16256	0.0313479	0.175561	FALSE	113	104	113	104	0.285353
O75746	SLC25A12	25	23	0.0724262	1.07511	0.0315564	0.176545	FALSE	355	329	355	329	0.310399
Q96JM3	CHAMP1	8	4	-0.166445	0.846669	0.0316069	0.176642	FALSE	98	84	98	84	-0.0598259
P62070	RRAS2	1	1	0.332767	1.39482	0.0316404	0.176645	FALSE	12	12	12	12	0.782134
P06732;P12277	CKM;CKB	1	1	0.364012	1.43909	0.0318283	0.177509	FALSE	12	12	12	12	0.618513
Q6L8Q7	PDE12	10	8	0.0855132	1.08928	0.0319399	0.177946	FALSE	137	126	137	126	0.299481
O15020;Q01082	SPTBN2;SPTBN1	4	4	0.164584	1.1789	0.0320262	0.178056	FALSE	59	55	59	55	0.345429
P49354	FNTA	5	2	0.206225	1.22903	0.0319936	0.178056	FALSE	56	50	56	50	0.144446
Q15427	SF3B4	4	2	-0.178158	0.83681	0.0320593	0.178056	FALSE	53	40	53	40	-0.645915
Q16531	DDB1	31	25	-0.131668	0.876632	0.0322807	0.179099	FALSE	427	373	427	373	0.0302196
O95456	PSMG1	4	1	-0.335247	0.715161	0.0324282	0.179732	FALSE	48	38	48	38	-0.343746
P34897	SHMT2	10	7	0.115772	1.12274	0.0326488	0.180767	FALSE	127	123	127	123	0.533553
P16144	ITGB4	8	2	0.222743	1.2495	0.032735	0.18087	FALSE	77	89	77	89	1.39033
Q9UPY5	SLC7A11	2	1	0.252531	1.28728	0.032722	0.18087	FALSE	24	26	24	26	1.01392
Q8WYP5	AHCTF1	16	7	-0.12161	0.885494	0.0328302	0.181181	FALSE	191	159	191	159	-0.197237
P01011	SERPINA3	13	3	0.704894	2.02363	0.0328589	0.181181	FALSE	118	132	118	132	1.23073
Q9Y2U8	LEMD3	8	5	-0.122999	0.884265	0.0329301	0.181387	FALSE	102	83	102	83	-0.277313
Q13098	GPS1	11	9	0.0976858	1.10262	0.0330168	0.181677	FALSE	146	136	146	136	0.330382
Q8TEQ6	GEMIN5	11	5	0.0952977	1.09999	0.0331057	0.181979	FALSE	109	95	109	95	0.0269383
Q9NYI0	PSD3	19	16	-0.181718	0.833836	0.0332336	0.182495	FALSE	255	232	255	232	0.22083
Q9UG56	PISD	5	3	0.140706	1.15109	0.0334158	0.183308	FALSE	60	46	60	46	-0.610622
O43752	STX6	7	4	-0.137397	0.871625	0.0336779	0.184556	FALSE	86	72	86	72	-0.128425
P06753;P07951;P09493;P67936	TPM3;TPM2;TPM1;TPM4	3	3	0.15597	1.16879	0.0337211	0.184604	FALSE	45	42	45	42	0.347435
Q14789	GOLGB1	20	3	-0.148099	0.862345	0.033847	0.185104	FALSE	200	139	200	139	-1.0487
O14979	HNRNPDL	11	9	-0.166053	0.847001	0.0338973	0.18519	FALSE	154	142	154	142	0.302647
P10721	KIT	5	2	0.201827	1.22364	0.0340359	0.185758	FALSE	47	43	47	43	0.161879
Q9ULJ6	ZMIZ1	2	1	0.215181	1.24009	0.034165	0.186083	FALSE	20	22	20	22	1.133
Q8N6T3	ARFGAP1	2	2	0.24702	1.2802	0.0341612	0.186083	FALSE	27	24	27	24	0.158978
O95433	AHSA1	10	9	0.1438	1.15465	0.0343123	0.186695	FALSE	135	126	135	126	0.347675
P07355	ANXA2	20	8	0.325893	1.38527	0.0344082	0.187027	FALSE	200	210	200	210	0.906726
P53611	RABGGTB	3	2	0.123437	1.13138	0.0345136	0.18741	FALSE	41	37	41	37	0.13383
O94874	UFL1	19	15	-0.0576935	0.943939	0.0346258	0.187828	FALSE	255	224	255	224	0.0898617
O75312	ZPR1	4	1	-0.221169	0.801581	0.0347154	0.188124	FALSE	45	35	45	35	-0.426027
Q6NTF9	RHBDD2	4	4	-0.210117	0.81049	0.0348974	0.188919	FALSE	60	54	60	54	0.178528
P24386	CHM	7	1	0.310119	1.36359	0.0350177	0.189379	FALSE	76	54	76	54	-0.88873
Q01432	AMPD3	5	1	0.187805	1.2066	0.0352879	0.190455	FALSE	42	37	42	37	0.145635
Q92903	CDS1	2	1	-0.22326	0.799907	0.035279	0.190455	FALSE	29	23	29	23	-0.453513
Q7Z6G8	ANKS1B	9	6	0.111575	1.11804	0.0354009	0.190873	FALSE	112	104	112	104	0.311412
Q96E39	RBMXL1	1	1	-0.347737	0.706285	0.0355209	0.191327	FALSE	15	14	15	14	0.351554
Q9NR46	SH3GLB2	12	9	0.0990218	1.10409	0.0359297	0.193334	FALSE	154	142	154	142	0.29966
Q13243	SRSF5	5	4	-0.252649	0.77674	0.0362917	0.195086	FALSE	66	56	66	56	-0.15437
P06737;P11217	PYGL;PYGM	1	1	0.288324	1.33419	0.0364439	0.195708	FALSE	15	14	15	14	0.351554
P30419	NMT1	9	6	-0.122311	0.884873	0.0367117	0.196948	FALSE	119	100	119	100	-0.100155
Q9NTK5	OLA1	18	14	0.0764623	1.07946	0.0368009	0.197229	FALSE	244	224	244	224	0.289062
Q9BZC7	ABCA2	23	12	-0.129078	0.878906	0.0370637	0.198439	FALSE	289	234	289	234	-0.307088
P60763;P63000	RAC3;RAC1	1	1	0.407708	1.50337	0.037121	0.198547	FALSE	15	14	15	14	0.351554
Q9P2P5	HECW2	7	4	-0.126264	0.881382	0.0374179	0.199736	FALSE	81	73	81	73	0.211797
P61020	RAB5B	4	4	0.0997952	1.10494	0.0374132	0.199736	FALSE	59	56	59	56	0.414032
P61966	AP1S1	5	4	-0.137051	0.871926	0.0375523	0.200197	FALSE	63	60	63	60	0.465095
P21953	BCKDHB	6	4	0.124635	1.13273	0.037579	0.200197	FALSE	75	66	75	66	0.0688383
Q9GZV7	HAPLN2	5	3	0.278427	1.32105	0.0376684	0.200427	FALSE	49	52	49	52	0.859169
Q6DKI1	RPL7L1	3	1	-0.254333	0.775434	0.037697	0.200427	FALSE	35	25	35	25	-0.965128
Q9NUL3	STAU2	12	6	-0.18093	0.834494	0.0378203	0.200684	FALSE	147	116	147	116	-0.411976
O75093	SLIT1	9	1	-0.237062	0.788943	0.0378024	0.200684	FALSE	89	55	89	55	-1.57546
P07947;P12931	YES1;SRC	1	1	0.253914	1.28906	0.0379627	0.20124	FALSE	15	14	15	14	0.351554
P04156	PRNP	3	2	0.158281	1.1715	0.0380418	0.20146	FALSE	39	37	39	37	0.431296
P61081	UBE2M	4	3	0.134854	1.14437	0.038093	0.201532	FALSE	48	46	48	46	0.448945
P51687	SUOX	6	3	0.200409	1.2219	0.0382675	0.202255	FALSE	72	59	72	59	-0.267686
Q8WXF1	PSPC1	11	10	-0.0833719	0.920009	0.0383821	0.202661	FALSE	156	145	156	145	0.321352
O14910	LIN7A	3	2	-0.292225	0.746601	0.0385129	0.203151	FALSE	37	32	37	32	0.0278766
P27361	MAPK3	11	9	0.0961871	1.10096	0.0385907	0.203361	FALSE	151	144	151	144	0.473978
P49411	TUFM	22	19	0.0858334	1.08962	0.0386668	0.203562	FALSE	311	284	311	284	0.238206
Q8WX92	NELFB	2	1	-0.158258	0.853629	0.0389633	0.204921	FALSE	25	21	25	21	-0.0565216
Q96I99	SUCLG2	12	4	0.221678	1.24817	0.0393446	0.206723	FALSE	122	123	122	123	0.649886
P53041	PPP5C	14	11	0.0780732	1.0812	0.0395556	0.207279	FALSE	183	166	183	166	0.21207
Q9Y5Y5	PEX16	3	2	-0.241645	0.785335	0.0395615	0.207279	FALSE	41	33	41	33	-0.393598
P13591	NCAM1	21	15	0.142444	1.15309	0.039644	0.207279	FALSE	269	255	269	255	0.407069
Q96C23	GALM	5	2	0.256476	1.29237	0.0396206	0.207279	FALSE	53	58	53	58	1.10083
Q58FF8	HSP90AB2P	1	1	0.168495	1.18352	0.0395887	0.207279	FALSE	14	13	14	13	0.339023
Q7Z2K6	ERMP1	5	3	-0.156162	0.85542	0.0398654	0.207626	FALSE	68	57	68	57	-0.147177
P26992	CNTFR	3	1	0.257931	1.29425	0.0398008	0.207626	FALSE	26	29	26	29	1.20744
Q9H019	MTFR1L	3	3	0.123934	1.13194	0.039797	0.207626	FALSE	40	38	40	38	0.4386
Q99496	RNF2	4	1	-0.205687	0.814088	0.0398583	0.207626	FALSE	37	25	37	25	-1.12498
P50135	HNMT	4	3	0.192568	1.21236	0.0399619	0.207926	FALSE	53	51	53	51	0.55672
P49589	CARS	13	11	0.0785661	1.08173	0.0404858	0.210236	FALSE	179	165	179	165	0.292488
Q99714	HSD17B10	12	10	0.101274	1.10658	0.0405968	0.210236	FALSE	167	156	167	156	0.333637
P78346	RPP30	5	3	-0.164629	0.848208	0.0406021	0.210236	FALSE	68	57	68	57	-0.171698
Q9ULT8	HECTD1	10	5	-0.103727	0.901471	0.0406004	0.210236	FALSE	126	98	126	98	-0.492941
Q2TAL8	QRICH1	6	4	-0.11679	0.889772	0.0405242	0.210236	FALSE	85	71	85	71	-0.16966
Q9H1E3	NUCKS1	1	1	-0.325096	0.722458	0.040786	0.210984	FALSE	14	12	14	12	-0.124424
Q5SRE7	PHYHD1	7	5	0.274126	1.31538	0.0410501	0.212145	FALSE	93	89	93	89	0.480235
Q16773	KYAT1	6	5	0.158816	1.17212	0.0412446	0.212535	FALSE	80	73	80	73	0.242986
Q96QE2	SLC2A13	6	4	0.252906	1.28776	0.0411803	0.212535	FALSE	73	68	73	68	0.339534
O43174	CYP26A1	1	1	0.248083	1.28157	0.0412185	0.212535	FALSE	12	12	12	12	0.651396
Q96NW7;Q96RT1	LRRC7;ERBIN	1	1	0.223862	1.2509	0.0414745	0.213514	FALSE	14	12	14	12	0.0115938
P22314	UBA1	40	33	0.0843699	1.08803	0.0416434	0.214177	FALSE	552	512	552	512	0.321386
Q8N2F6	ARMC10	7	6	0.126927	1.13533	0.0418794	0.215185	FALSE	102	94	102	94	0.295599
O00506	STK25	3	1	-0.206388	0.813517	0.0423077	0.215869	FALSE	35	27	35	27	-0.461572
P84095	RHOG	6	3	0.178817	1.1958	0.0423352	0.215869	FALSE	61	52	61	52	-0.092453
Q9H267	VPS33B	12	7	-0.110146	0.895703	0.042282	0.215869	FALSE	137	117	137	117	-0.0671908
Q15067	ACOX1	10	7	-0.101029	0.903907	0.0421209	0.215869	FALSE	127	110	127	110	-0.00917875
O95757	HSPA4L	20	14	0.0661331	1.06837	0.0422312	0.215869	FALSE	261	239	261	239	0.25948
Q8IYB7	DIS3L2	9	4	-0.127334	0.88044	0.0422856	0.215869	FALSE	108	77	108	77	-0.916245
Q09028;Q16576	RBBP4;RBBP7	5	4	-0.122335	0.884852	0.0420873	0.215869	FALSE	71	67	71	67	0.391322
Q6UUV9	CRTC1	5	4	-0.254912	0.774985	0.042171	0.215869	FALSE	74	64	74	64	-0.0147862
Q9H0C8	ILKAP	8	7	0.16569	1.18021	0.0424307	0.21615	FALSE	105	104	105	104	0.66983
Q5T5Y3	CAMSAP1	6	2	0.179344	1.19643	0.0427487	0.217563	FALSE	68	56	68	56	-0.254627
O95563	MPC2	6	3	0.122289	1.13008	0.0432128	0.219716	FALSE	68	67	68	67	0.581829
P49406	MRPL19	3	3	0.176695	1.19327	0.0433886	0.220401	FALSE	44	41	44	41	0.362487
Q8IWX8	CHERP	7	2	-0.186222	0.830089	0.0435289	0.220904	FALSE	75	60	75	60	-0.345715
Q96HH9	GRAMD2B	3	1	0.340748	1.406	0.0435816	0.220962	FALSE	18	19	18	19	0.892662
Q9Y2Z0	SUGT1	9	7	0.08218	1.08565	0.0437925	0.221281	FALSE	124	114	124	114	0.269089
Q9NZN3	EHD3	14	10	-0.13057	0.877595	0.0437196	0.221281	FALSE	187	164	187	164	0.0511418
P14678;P63162	SNRPB;SNRPN	6	4	-0.272716	0.761309	0.0437796	0.221281	FALSE	76	65	76	65	-0.0963751
Q13601	KRR1	1	1	-0.227564	0.796471	0.0438098	0.221281	FALSE	13	13	13	13	0.708867
Q8NDH3	NPEPL1	5	2	0.172882	1.18873	0.0438711	0.221381	FALSE	47	49	47	49	0.865274
Q9BQG0	MYBBP1A	16	9	-0.155783	0.855745	0.0443083	0.223377	FALSE	195	156	195	156	-0.369178
O00533	CHL1	18	10	0.140108	1.1504	0.0444694	0.223678	FALSE	209	206	209	206	0.584709
P10644	PRKAR1A	15	11	0.13499	1.14453	0.0445351	0.223678	FALSE	196	180	196	180	0.282814
Q13283	G3BP1	7	3	0.143924	1.1548	0.0445178	0.223678	FALSE	80	78	80	78	0.584061
Q6KCM7	SLC25A25	4	3	0.20482	1.2273	0.0445293	0.223678	FALSE	56	49	56	49	0.0599568
Q9HAR2	ADGRL3	10	4	0.11485	1.12171	0.0448709	0.225154	FALSE	120	102	120	102	-0.124171
Q9Y4L1	HYOU1	35	30	-0.0663715	0.935783	0.0454358	0.226979	FALSE	500	454	500	454	0.221216
P52294	KPNA1	3	1	-0.196836	0.821325	0.0453818	0.226979	FALSE	37	33	37	33	0.0662555
O75396	SEC22B	9	8	0.0804348	1.08376	0.0453821	0.226979	FALSE	127	120	127	120	0.404136
O60260	PRKN	2	1	-0.198233	0.820178	0.0454467	0.226979	FALSE	23	23	23	23	0.701255
Q68DU8;Q96CX2	KCTD16;KCTD12	1	1	0.147396	1.15881	0.0452981	0.226979	FALSE	15	14	15	14	0.351554
P11277;Q01082	SPTB;SPTBN1	1	1	0.236412	1.2667	0.0459593	0.229325	FALSE	13	12	13	12	0.252045
P05771;P17252	PRKCB;PRKCA	10	8	0.0955923	1.10031	0.046207	0.230347	FALSE	144	131	144	131	0.247299
Q9BYJ9	YTHDF1	2	2	-0.191355	0.82584	0.0463714	0.230951	FALSE	30	28	30	28	0.348495
P16870	CPE	8	8	0.113003	1.11964	0.0465824	0.231787	FALSE	119	111	119	111	0.33968
P06899;P23527;P33778;Q16778;Q8N257	H2BC11;HIST1H2BO;HIST1H2BB;HIST2H2BE;HIST3H2BB	2	1	0.156875	1.16985	0.0467939	0.232623	FALSE	26	27	26	27	0.785652
P04259;P04264	KRT6B;KRT1	1	1	0.425135	1.5298	0.0474059	0.235446	FALSE	15	14	15	14	0.351554
Q8IXH7	NELFCD	4	3	-0.125048	0.882455	0.0475837	0.236111	FALSE	52	42	52	42	-0.293091
Q01780	EXOSC10	8	1	-0.182742	0.832983	0.0478083	0.237005	FALSE	96	65	96	65	-1.19128
Q9Y3F4	STRAP	14	10	-0.0802156	0.922917	0.0480777	0.237641	FALSE	198	172	198	172	0.0349955
Q9Y295	DRG1	9	6	-0.137214	0.871784	0.047999	0.237641	FALSE	113	105	113	105	0.323585
Q14978	NOLC1	6	5	-0.501447	0.605654	0.0481142	0.237641	FALSE	76	67	76	67	0.0337808
P06748	NPM1	7	5	-0.17595	0.83866	0.0480355	0.237641	FALSE	94	92	94	92	0.55888
O94925	GLS	25	22	0.0816778	1.08511	0.0481786	0.23774	FALSE	352	323	352	323	0.281912
O95757;Q92598	HSPA4L;HSPH1	1	1	0.153585	1.16601	0.0483578	0.238185	FALSE	15	14	15	14	0.351554
P20339;P51148;P61020	RAB5A;RAB5C;RAB5B	4	4	0.0872571	1.09118	0.0483437	0.238185	FALSE	58	56	58	56	0.505882
Q9ULX6	AKAP8L	10	7	0.138766	1.14886	0.0486257	0.239065	FALSE	116	112	116	112	0.519713
Q99624	SLC38A3	3	1	0.206768	1.2297	0.0485951	0.239065	FALSE	26	27	26	27	0.843959
P05026	ATP1B1	10	9	0.157899	1.17105	0.0487145	0.239282	FALSE	137	129	137	129	0.382098
Q86YB8;Q96HE7	ERO1B;ERO1A	1	1	-0.17904	0.836073	0.0488596	0.239775	FALSE	15	14	15	14	0.351554
P41222	PTGDS	3	3	0.251325	1.28573	0.0491082	0.240774	FALSE	45	42	45	42	0.347435
P42263	GRIA3	8	3	-0.147617	0.862762	0.0492693	0.241238	FALSE	101	87	101	87	-0.0814586
Q13131	PRKAA1	5	2	0.136101	1.1458	0.049293	0.241238	FALSE	44	42	44	42	0.405217
O00468	AGRN	11	8	0.129298	1.13803	0.0495156	0.241886	FALSE	151	139	151	139	0.256365
Q9UJ14	GGT7	5	1	0.170151	1.18548	0.0494769	0.241886	FALSE	56	52	56	52	0.262024
P51531	SMARCA2	16	9	-0.120215	0.88673	0.0496824	0.242136	FALSE	182	155	182	155	-0.0817469
Q9Y566	SHANK1	4	1	0.211653	1.23572	0.0496928	0.242136	FALSE	35	33	35	33	0.318969
Q9NXN4	GDAP2	1	1	-0.195832	0.82215	0.0497109	0.242136	FALSE	14	13	14	13	0.315314
Q14141	SEPTIN6	6	3	0.148676	1.1603	0.0497477	0.242136	FALSE	63	61	63	61	0.519672
P54920;Q9H115	NAPA;NAPB	4	4	-0.0973721	0.907218	0.0502226	0.244025	FALSE	60	56	60	56	0.346898
P00738	HP	17	4	0.96123	2.61491	0.050227	0.244025	FALSE	145	193	145	193	2.02076
Q8WVF5	KCTD4	9	9	-0.11349	0.892713	0.0503813	0.244552	FALSE	129	123	129	123	0.452683
O75146	HIP1R	11	8	0.168913	1.18402	0.0509164	0.246552	FALSE	129	123	129	123	0.479309
Q15061	WDR43	6	4	-0.115347	0.891057	0.0509686	0.246552	FALSE	74	66	74	66	0.143342
Q6IAA8	LAMTOR1	4	3	-0.129645	0.878407	0.050959	0.246552	FALSE	57	48	57	48	-0.138958
P47813	EIF1AX	2	1	-0.286519	0.750873	0.0509773	0.246552	FALSE	25	21	25	21	-0.0820352
P10809	HSPD1	32	29	0.093188	1.09767	0.0513249	0.247339	FALSE	462	434	462	434	0.379216
P25098	GRK2	8	5	-0.0951439	0.909242	0.0513207	0.247339	FALSE	100	89	100	89	0.11493
Q02153	GUCY1B1	22	16	-0.0662225	0.935923	0.0513012	0.247339	FALSE	296	264	296	264	0.140572
Q8IYB3	SRRM1	2	2	-0.229819	0.794678	0.051238	0.247339	FALSE	27	25	27	25	0.31834
Q5R3F8	ELFN2	4	1	0.191152	1.21064	0.0514624	0.247779	FALSE	34	38	34	38	1.07729
O43390;O60506	HNRNPR;SYNCRIP	5	5	-0.120584	0.886403	0.0515527	0.24799	FALSE	75	70	75	70	0.346573
Q12873;Q8TDI0	CHD3;CHD5	3	1	-0.249459	0.779222	0.0519939	0.249888	FALSE	40	30	40	30	-0.691826
P16615	ATP2A2	47	40	-0.0802143	0.922919	0.0521003	0.250175	FALSE	661	594	661	594	0.172768
Q9NVC6	MED17	4	1	-0.242023	0.785038	0.0521933	0.250397	FALSE	45	37	45	37	-0.29326
O95373	IPO7	17	13	-0.0640795	0.93793	0.0523017	0.250468	FALSE	229	202	229	202	0.103676
P11217	PYGM	31	23	0.281533	1.32516	0.052271	0.250468	FALSE	407	385	407	385	0.40895
P48047	ATP5PO	11	10	0.086166	1.08999	0.0523914	0.250673	FALSE	156	144	156	144	0.299332
P51812	RPS6KA3	7	3	0.120375	1.12792	0.0527142	0.251993	FALSE	70	68	70	68	0.527351
P21399	ACO1	16	12	0.115492	1.12243	0.0528748	0.252535	FALSE	207	192	207	192	0.311777
O94906	PRPF6	18	12	-0.0875418	0.916181	0.053316	0.253164	FALSE	216	194	216	194	0.191951
Q99536	VAT1	14	8	0.207455	1.23054	0.0534893	0.253164	FALSE	170	165	170	165	0.534413
P57087	JAM2	5	2	0.235476	1.26551	0.0535205	0.253164	FALSE	55	51	55	51	0.350462
O15031	PLXNB2	15	6	0.148718	1.16035	0.053431	0.253164	FALSE	159	158	159	158	0.597688
O14980	XPO1	41	32	0.0443114	1.04531	0.0533887	0.253164	FALSE	553	495	553	495	0.155203
Q6YN16	HSDL2	11	9	0.112665	1.11926	0.0533943	0.253164	FALSE	155	141	155	141	0.231043
Q02410;Q99767	APBA1;APBA2	1	1	0.217224	1.24262	0.0535739	0.253164	FALSE	13	14	13	14	0.939065
P27695	APEX1	10	9	0.1516	1.16369	0.0535438	0.253164	FALSE	143	131	143	131	0.253672
P62820	RAB1A	2	1	0.218913	1.24472	0.0533785	0.253164	FALSE	27	24	27	24	0.121442
Q9BSR8	YIPF4	1	1	-0.18986	0.827075	0.053532	0.253164	FALSE	15	12	15	12	-0.410703
Q9HBT6	CDH20	6	1	0.191238	1.21075	0.053262	0.253164	FALSE	56	61	56	61	1.12068
Q5R3I4	TTC38	2	1	0.247708	1.28109	0.053178	0.253164	FALSE	15	17	15	17	1.04299
O94973;O95782	AP2A2;AP2A1	7	6	0.0758418	1.07879	0.0537636	0.253836	FALSE	101	92	101	92	0.232207
Q9Y5S2	CDC42BPB	22	13	-0.0639334	0.938067	0.0540061	0.254342	FALSE	281	237	281	237	-0.115815
Q12905	ILF2	15	12	-0.125031	0.882469	0.0540133	0.254342	FALSE	199	188	199	188	0.396413
Q5T447	HECTD3	7	1	0.189324	1.20843	0.0539691	0.254342	FALSE	60	39	60	39	-1.27986
O43847	NRDC	4	1	0.24218	1.27402	0.0544172	0.255794	FALSE	41	38	41	38	0.259941
Q8N573	OXR1	22	11	0.0939352	1.09849	0.054384	0.255794	FALSE	262	225	262	225	-0.0617831
Q92673	SORL1	37	26	-0.0968933	0.907653	0.0546016	0.256268	FALSE	464	414	464	414	0.14311
O14979;Q14103	HNRNPDL;HNRNPD	1	1	-0.168578	0.844865	0.0546137	0.256268	FALSE	15	14	15	14	0.351554
P29972	AQP1	1	1	0.389269	1.4759	0.054881	0.257297	FALSE	15	14	15	14	0.351554
P00387	CYB5R3	12	12	0.104595	1.11026	0.0551875	0.258353	FALSE	180	168	180	168	0.345806
P62495	ETF1	12	11	-0.0746707	0.928049	0.0552512	0.258353	FALSE	171	155	171	155	0.21368
Q7RTP0	NIPA1	2	2	-0.140649	0.868794	0.0552233	0.258353	FALSE	29	27	29	27	0.340462
P30153	PPP2R1A	21	18	0.0797422	1.08301	0.0555359	0.258672	FALSE	294	266	294	266	0.220305
Q96FJ0	STAMBPL1	4	1	-0.17958	0.835621	0.0555112	0.258672	FALSE	42	30	42	30	-0.900609
O75145;O75334;Q13136	PPFIA3;PPFIA2;PPFIA1	1	1	-0.195313	0.822577	0.0555609	0.258672	FALSE	15	14	15	14	0.351554
Q9NSY0	NRBP2	4	3	0.179458	1.19657	0.0553737	0.258672	FALSE	53	48	53	48	0.203751
Q9Y2R9	MRPS7	4	1	-0.145577	0.864523	0.0555442	0.258672	FALSE	40	27	40	27	-1.16175
P13804	ETFA	13	11	0.101277	1.10658	0.0559524	0.259817	FALSE	162	157	162	157	0.507231
Q14183	DOC2A	6	3	-0.205608	0.814152	0.0559271	0.259817	FALSE	68	63	68	63	0.266256
P08571	CD14	6	1	0.272753	1.31358	0.055911	0.259817	FALSE	35	36	35	36	0.762032
P07384	CAPN1	25	19	0.0733013	1.07605	0.0562206	0.260501	FALSE	328	301	328	301	0.284293
Q13367	AP3B2	27	22	-0.0552007	0.946295	0.0562456	0.260501	FALSE	366	330	366	330	0.190244
Q9Y2I7	PIKFYVE	5	1	0.184632	1.20278	0.0562028	0.260501	FALSE	50	39	50	39	-0.374959
P23677	ITPKA	7	3	-0.172155	0.841849	0.0563845	0.260918	FALSE	73	54	73	54	-0.745608
Q6PL24	TMED8	3	1	-0.207016	0.813006	0.0566935	0.262122	FALSE	33	25	33	25	-0.635563
O43747	AP1G1	18	12	-0.0634009	0.938567	0.0569182	0.262707	FALSE	235	210	235	210	0.144536
Q8N3C7	CLIP4	4	2	-0.155284	0.856172	0.0568969	0.262707	FALSE	51	36	51	36	-0.91811
O43169	CYB5B	3	3	0.10737	1.11335	0.057206	0.263128	FALSE	44	41	44	41	0.342587
Q7Z7H5	TMED4	4	4	-0.10785	0.897762	0.0571272	0.263128	FALSE	60	56	60	56	0.346898
P05412	JUN	1	1	0.237053	1.26751	0.057081	0.263128	FALSE	14	11	14	11	-0.473421
Q7Z2D5	PLPPR4	7	3	-0.156124	0.855453	0.0572057	0.263128	FALSE	91	74	91	74	-0.354095
Q02156	PRKCE	27	16	-0.101378	0.903592	0.0574828	0.263948	FALSE	342	294	342	294	-0.0395864
Q15404	RSU1	4	2	0.154557	1.16714	0.0574669	0.263948	FALSE	52	49	52	49	0.340409
O94919	ENDOD1	6	3	0.158671	1.17195	0.0576021	0.264269	FALSE	59	54	59	54	0.223437
P57772	EEFSEC	10	5	0.108749	1.11488	0.0577422	0.264458	FALSE	110	94	110	94	-0.014168
Q96EY1	DNAJA3	8	8	0.0635777	1.06564	0.0577134	0.264458	FALSE	111	105	111	105	0.429457
Q14168	MPP2	14	9	-0.182159	0.833469	0.0579227	0.265058	FALSE	174	155	174	155	0.100928
Q9NTI2	ATP8A2	7	2	-0.162758	0.849797	0.057978	0.265085	FALSE	75	64	75	64	-0.0159638
Q00688	FKBP3	7	7	-0.155313	0.856147	0.0580697	0.265278	FALSE	103	96	103	96	0.340855
P05387	RPLP2	5	3	-0.226443	0.797365	0.0583977	0.266548	FALSE	56	52	56	52	0.340506
Q92945	KHSRP	16	13	-0.440989	0.6434	0.0584628	0.266618	FALSE	232	199	232	199	-0.0556328
Q9P0S9	TMEM14C	2	2	0.139542	1.14975	0.0586485	0.267237	FALSE	30	28	30	28	0.348495
Q15269	PWP2	5	1	-0.170544	0.843206	0.0587096	0.267251	FALSE	50	37	50	37	-0.805775
Q9BZZ5	API5	11	10	-0.241951	0.785095	0.0587914	0.267251	FALSE	157	146	157	146	0.333059
Q12906;Q96SI9	ILF3;STRBP	5	5	-0.153901	0.857357	0.0588011	0.267251	FALSE	75	70	75	70	0.346573
P55795	HNRNPH2	13	10	-0.0972952	0.907288	0.0589455	0.26768	FALSE	177	157	177	157	0.162728
Q9H2U1	DHX36	8	4	-0.0832452	0.920126	0.0590535	0.267943	FALSE	102	87	102	87	-0.136565
Q5TC12	ATPAF1	9	5	0.103972	1.10957	0.0594464	0.269497	FALSE	121	109	121	109	0.189723
O15226	NKRF	11	8	-0.108931	0.896793	0.0598578	0.270636	FALSE	136	119	136	119	0.078273
P30048	PRDX3	8	8	0.0834369	1.08702	0.0598329	0.270636	FALSE	117	111	117	111	0.407317
P41091	EIF2S3	13	8	-0.0826611	0.920663	0.0598998	0.270636	FALSE	174	154	174	154	0.133445
O15020;P11277;Q01082	SPTBN2;SPTB;SPTBN1	2	2	0.466746	1.5948	0.0597918	0.270636	FALSE	29	26	29	26	0.11825
Q16566	CAMK4	5	3	-0.143531	0.866294	0.0599758	0.270723	FALSE	67	56	67	56	-0.199898
Q96GM5	SMARCD1	13	6	-0.109158	0.896588	0.0600203	0.270723	FALSE	150	132	150	132	0.0560666
P09972	ALDOC	21	18	0.122205	1.12999	0.0601209	0.270949	FALSE	280	263	280	263	0.35942
P33240	CSTF2	5	3	-0.342415	0.710053	0.0602882	0.271474	FALSE	62	50	62	50	-0.396796
P22392	NME2	4	4	0.12457	1.13266	0.0604298	0.271883	FALSE	60	56	60	56	0.346898
P02538;P04259;P13647	KRT6A;KRT6B;KRT5	2	2	0.461183	1.58595	0.0604901	0.271926	FALSE	28	27	28	27	0.538863
Q9H1K4;Q9H936	SLC25A18;SLC25A22	2	2	0.108959	1.11512	0.0606733	0.272328	FALSE	30	28	30	28	0.348495
O95453	PARN	5	1	-0.216226	0.805553	0.0606813	0.272328	FALSE	57	37	57	37	-1.42336
Q13619;Q13620	CUL4A;CUL4B	6	6	0.0885726	1.09261	0.0607628	0.272466	FALSE	89	84	89	84	0.404747
Q96D46	NMD3	3	1	0.207404	1.23048	0.0609657	0.273147	FALSE	33	34	33	34	0.789454
P55010	EIF5	12	8	0.100507	1.10573	0.0611606	0.273791	FALSE	154	143	154	143	0.33719
P49748	ACADVL	19	14	0.1884	1.20732	0.0614411	0.273881	FALSE	241	228	241	228	0.371112
O14558	HSPB6	3	1	0.307629	1.3602	0.0614878	0.273881	FALSE	23	32	23	32	2.12979
Q9Y4J8	DTNA	11	4	0.109989	1.11627	0.0614676	0.273881	FALSE	110	103	110	103	0.397667
Q96I24	FUBP3	11	7	-0.0959608	0.9085	0.0612458	0.273881	FALSE	136	112	136	112	-0.223285
Q9BQ04;Q9BWF3	RBM4B;RBM4	6	6	0.117874	1.1251	0.0614411	0.273881	FALSE	86	80	86	80	0.327797
Q8NC51	SERBP1	5	2	-0.516191	0.59679	0.0614868	0.273881	FALSE	57	45	57	45	-0.476746
Q9Y316	MEMO1	3	2	0.150979	1.16297	0.0618566	0.275295	FALSE	36	32	36	32	0.211094
Q7Z3F1	GPR155	1	1	-0.22894	0.795376	0.0620097	0.275628	FALSE	15	14	15	14	0.351554
Q14699	RFTN1	6	1	-0.199461	0.819172	0.0620857	0.275628	FALSE	62	43	62	43	-0.999151
Q15599	SLC9A3R2	4	2	0.181417	1.19891	0.0620479	0.275628	FALSE	46	41	46	41	0.208553
Q9UFN0	NIPSNAP3A	7	6	0.0939404	1.09849	0.0621689	0.275768	FALSE	92	87	92	87	0.374727
O76062	TM7SF2	4	1	-0.171803	0.842145	0.0622742	0.276007	FALSE	46	36	46	36	-0.446318
Q6NUQ4	TMEM214	5	2	-0.146727	0.86353	0.0626321	0.277363	FALSE	61	47	61	47	-0.609287
P10412;P16403	H1-4;H1-2	3	2	-0.144055	0.86584	0.0627244	0.277543	FALSE	39	30	39	30	-0.486334
Q8NF91	SYNE1	170	98	-0.0585931	0.94309	0.0632348	0.27957	FALSE	2116	1807	2116	1807	-0.0741936
Q9NRW7	VPS45	15	12	-0.0653174	0.93677	0.0632927	0.279595	FALSE	203	192	203	192	0.423629
O95292	VAPB	6	6	0.22043	1.24661	0.0633873	0.279782	FALSE	88	84	88	84	0.450921
P55327	TPD52	4	4	-0.198388	0.820051	0.0637321	0.281072	FALSE	59	56	59	56	0.414622
Q8N987	NECAB1	9	3	-0.136199	0.872669	0.0639236	0.281685	FALSE	104	81	104	81	-0.555869
P61421	ATP6V0D1	10	7	0.0987653	1.10381	0.0643316	0.283017	FALSE	126	117	126	117	0.303514
Q15291	RBBP5	7	5	0.109002	1.11516	0.0643291	0.283017	FALSE	92	79	92	79	-0.053401
P07510	CHRNG	2	1	-0.169503	0.844084	0.0647014	0.28441	FALSE	20	22	20	22	0.999985
Q49A26	GLYR1	9	7	-0.0883675	0.915424	0.0648159	0.284679	FALSE	129	116	129	116	0.174609
Q14157	UBAP2L	12	6	-0.231193	0.793586	0.0650704	0.285329	FALSE	139	111	139	111	-0.376582
Q86SE5	RALYL	4	3	-0.127851	0.879984	0.06507	0.285329	FALSE	55	49	55	49	0.144424
Q9H479	FN3K	7	6	0.119589	1.12703	0.0654662	0.28683	FALSE	97	87	97	87	0.165268
Q15287	RNPS1	3	3	-0.160811	0.851453	0.0656603	0.287445	FALSE	45	41	45	41	0.248978
Q6PKG0	LARP1	19	13	-0.103319	0.901839	0.0657699	0.28769	FALSE	255	213	255	213	-0.160819
P27361;P28482	MAPK3;MAPK1	8	4	0.117155	1.12429	0.0659046	0.288044	FALSE	93	87	93	87	0.337224
Q96Q11	TRNT1	11	8	0.0982233	1.10321	0.0659889	0.288177	FALSE	141	133	141	133	0.394675
O75489	NDUFS3	14	11	0.050267	1.05155	0.0660675	0.288285	FALSE	192	175	192	175	0.240461
Q16630	CPSF6	7	7	-0.138139	0.870977	0.0661345	0.288342	FALSE	104	97	104	97	0.343146
Q96CX2	KCTD12	14	11	0.082049	1.08551	0.0663325	0.28897	FALSE	190	174	190	174	0.257323
Q10713	PMPCA	9	5	0.0927126	1.09715	0.0668353	0.290924	FALSE	93	86	93	86	0.285828
P02538;P04259;P12035;P13647;P35908	KRT6A;KRT6B;KRT3;KRT5;KRT2	2	1	0.367121	1.44357	0.066954	0.291204	FALSE	22	24	22	24	1.08426
P09619;P10721;P27361;P28482;P35916;P35968	PDGFRB;KIT;MAPK3;MAPK1;FLT4;KDR	1	1	0.126911	1.13532	0.0671365	0.291524	FALSE	15	14	15	14	0.351554
O75323	NIPSNAP2	5	3	0.154346	1.1669	0.0671356	0.291524	FALSE	56	56	56	56	0.634355
P49674	CSNK1E	2	1	0.215568	1.24057	0.0676732	0.293616	FALSE	24	21	24	21	0.102522
P30711	GSTT1	7	3	0.348571	1.41704	0.0678673	0.29422	FALSE	62	76	62	76	1.63573
P08237	PFKM	26	24	0.0910914	1.09537	0.0681426	0.295174	FALSE	379	351	379	351	0.313962
O15143	ARPC1B	3	1	0.211766	1.23586	0.068448	0.296258	FALSE	26	26	26	26	0.647269
P50583	NUDT2	6	2	0.200256	1.22171	0.068533	0.296386	FALSE	63	60	63	60	0.437054
Q14697	GANAB	28	21	0.0487517	1.04996	0.0689829	0.29761	FALSE	395	347	395	347	0.0783564
O43148	RNMT	10	5	-0.131863	0.876461	0.0689655	0.29761	FALSE	132	94	132	94	-0.893972
P23468;Q13332	PTPRD;PTPRS	3	3	0.106816	1.11273	0.068941	0.29761	FALSE	45	42	45	42	0.347435
O60229	KALRN	7	2	-0.109471	0.896308	0.0691417	0.297815	FALSE	67	50	67	50	-0.743066
P50502	ST13	2	2	0.140018	1.15029	0.0691159	0.297815	FALSE	27	28	27	28	0.842599
Q02078;Q06413;Q14814	MEF2A;MEF2C;MEF2D	2	1	-0.221663	0.801185	0.0693104	0.298302	FALSE	25	17	25	17	-1.02375
Q03001	DST	96	56	0.0405715	1.04141	0.0704092	0.301605	FALSE	1140	1026	1140	1026	0.179947
O75063	FAM20B	3	1	-0.183873	0.832042	0.0704	0.301605	FALSE	37	26	37	26	-0.852028
P23458	JAK1	4	2	0.152031	1.1642	0.0703528	0.301605	FALSE	50	45	50	45	0.22769
Q9NXR7	BABAM2	2	2	-0.106382	0.899081	0.0703962	0.301605	FALSE	29	24	29	24	-0.237281
O00459;P27986	PIK3R2;PIK3R1	1	1	-0.224745	0.79872	0.0703336	0.301605	FALSE	13	14	13	14	1.00981
P28065	PSMB9	3	1	0.197894	1.21883	0.0704157	0.301605	FALSE	24	27	24	27	1.1239
Q9NZ01	TECR	8	6	-0.110865	0.895059	0.0706811	0.302258	FALSE	113	99	113	99	0.0543625
O00178	GTPBP1	13	4	-0.0967938	0.907743	0.070667	0.302258	FALSE	144	107	144	107	-0.647003
Q9Y394	DHRS7	7	4	0.185711	1.20407	0.0710273	0.303325	FALSE	83	82	83	82	0.564862
P33402	GUCY1A2	16	9	-0.108462	0.897213	0.0710771	0.303325	FALSE	218	173	218	173	-0.410605
P51809	VAMP7	4	1	-0.177171	0.837637	0.0711007	0.303325	FALSE	51	40	51	40	-0.414709
O60264	SMARCA5	14	6	-0.111227	0.894736	0.0718078	0.306063	FALSE	155	124	155	124	-0.396528
Q9NXF1	TEX10	10	2	-0.128153	0.879719	0.0718567	0.306063	FALSE	93	68	93	68	-0.671399
Q9Y4F5	CEP170B	23	13	-0.100698	0.904206	0.0725615	0.308574	FALSE	287	233	287	233	-0.28718
Q58FF6	HSP90AB4P	2	1	0.257665	1.29391	0.0725467	0.308574	FALSE	24	19	24	19	-0.4225
P13645	KRT10	23	17	0.422674	1.52604	0.0727266	0.308857	FALSE	275	262	275	262	0.464494
Q92598	HSPH1	29	24	0.108788	1.11493	0.0727435	0.308857	FALSE	411	375	411	375	0.249457
Q14318	FKBP8	11	9	-0.0746166	0.928099	0.0733117	0.30973	FALSE	149	132	149	132	0.11232
O75533	SF3B1	42	29	-0.0758847	0.926923	0.0733539	0.30973	FALSE	548	482	548	482	0.0685908
Q9UBC2	EPS15L1	15	11	-0.0743423	0.928354	0.0732808	0.30973	FALSE	200	179	200	179	0.169233
O14893	GEMIN2	1	1	0.195319	1.2157	0.0731546	0.30973	FALSE	15	14	15	14	0.351554
Q9UGK8	SERGEF	2	1	0.197714	1.21861	0.0730524	0.30973	FALSE	21	18	21	18	0.0289313
P51003	PAPOLA	10	1	0.247572	1.28091	0.073336	0.30973	FALSE	95	88	95	88	0.34273
O75525;Q07666;Q5VWX1	KHDRBS3;KHDRBS1;KHDRBS2	2	2	-0.200079	0.818666	0.0730673	0.30973	FALSE	30	28	30	28	0.348495
A6NHR9	SMCHD1	20	9	-0.0823794	0.920923	0.0738612	0.311626	FALSE	226	186	226	186	-0.251367
Q9NP58	ABCB6	9	3	-0.119103	0.887717	0.0739748	0.311745	FALSE	109	87	109	87	-0.3204
P57105	SYNJ2BP	2	2	0.134118	1.14353	0.0740061	0.311745	FALSE	29	27	29	27	0.36201
Q9BQ75	CMSS1	2	2	-0.160971	0.851316	0.0742858	0.312678	FALSE	28	24	28	24	-0.0461382
Q8NFP9	NBEA	71	50	-0.0888811	0.914954	0.0743677	0.312777	FALSE	932	807	932	807	-0.000432987
Q5TC84	OGFRL1	8	3	0.15598	1.1688	0.0750156	0.315254	FALSE	86	76	86	76	0.0692531
Q8NEM8	AGBL3	1	1	0.213696	1.23825	0.0751198	0.315444	FALSE	14	14	14	14	0.618773
P68371	TUBB4B	1	1	0.125719	1.13396	0.07519	0.315491	FALSE	15	14	15	14	0.351554
Q00577;Q96QR8;Q9UJV8	PURA;PURB;PURG	1	1	0.195818	1.21631	0.0754312	0.316256	FALSE	15	13	15	13	0.00106867
Q9UN86	G3BP2	12	9	-0.115393	0.891016	0.0756262	0.316825	FALSE	160	145	160	145	0.193403
Q7LBR1	CHMP1B	1	1	0.247815	1.28122	0.0761572	0.318801	FALSE	15	14	15	14	0.351554
Q9NSD9	FARSB	26	19	-0.0645657	0.937474	0.0764192	0.319647	FALSE	359	312	359	312	0.0244268
Q00403	GTF2B	7	2	0.224791	1.25206	0.077033	0.321507	FALSE	72	81	72	81	1.33397
P26012	ITGB8	9	6	0.108645	1.11477	0.0770439	0.321507	FALSE	111	102	111	102	0.270708
P02790	HPX	6	1	0.390623	1.4779	0.076999	0.321507	FALSE	39	56	39	56	2.27526
Q15735	INPP5J	4	1	-0.223423	0.799776	0.0776814	0.323914	FALSE	30	21	30	21	-0.901962
Q9NUP9	LIN7C	4	3	0.141389	1.15187	0.0778453	0.324093	FALSE	50	51	50	51	0.753996
Q8NEZ5	FBXO22	4	2	0.136907	1.14672	0.0778121	0.324093	FALSE	45	45	45	45	0.654067
Q05329	GAD2	4	2	0.151379	1.16344	0.0779507	0.32428	FALSE	46	46	46	46	0.649586
Q9UF11	PLEKHB1	3	1	0.153281	1.16565	0.0781095	0.324688	FALSE	33	34	33	34	0.85948
Q9H501	ESF1	2	1	-0.136538	0.872373	0.0785019	0.32596	FALSE	18	13	18	13	-0.736898
Q13554	CAMK2B	9	6	-0.11178	0.894241	0.0785373	0.32596	FALSE	116	95	116	95	-0.219596
Q14562	DHX8	5	1	-0.188363	0.828314	0.0786232	0.326064	FALSE	40	41	40	41	0.828922
Q9GZT3	SLIRP	2	1	-0.243082	0.784207	0.0788304	0.32667	FALSE	23	19	23	19	-0.350209
O00410;O60518	IPO5;RANBP6	1	1	0.141287	1.15176	0.0790031	0.32688	FALSE	15	14	15	14	0.351554
Q9UBU8	MORF4L1	2	1	-0.159465	0.8526	0.0789883	0.32688	FALSE	23	19	23	19	-0.186981
O60869	EDF1	1	1	-0.200369	0.818429	0.0791524	0.327245	FALSE	15	14	15	14	0.351554
P32004	L1CAM	15	8	0.149495	1.16125	0.0793215	0.327691	FALSE	141	142	141	142	0.647687
P34896	SHMT1	5	1	0.232538	1.2618	0.0794944	0.328152	FALSE	44	43	44	43	0.522828
O75436	VPS26A	7	5	0.0936081	1.09813	0.0795619	0.328177	FALSE	89	83	89	83	0.345254
Q99963	SH3GL3	9	5	-0.116545	0.88999	0.079664	0.328346	FALSE	106	90	106	90	-0.117805
Q29RF7	PDS5A	10	5	0.100642	1.10588	0.0799749	0.329373	FALSE	118	113	118	113	0.459313
Q99470	SDF2	2	1	-0.135439	0.873332	0.0800658	0.329494	FALSE	26	24	26	24	0.282587
Q9Y6M5	SLC30A1	2	2	0.173848	1.18987	0.0804407	0.330783	FALSE	29	26	29	26	0.148678
O00541	PES1	6	4	-0.113029	0.893125	0.0807742	0.331899	FALSE	75	63	75	63	-0.0989875
Q93034	CUL5	20	17	0.0525172	1.05392	0.0812101	0.333435	FALSE	278	261	278	261	0.383824
Q9NVM6	DNAJC17	2	1	-0.152423	0.858625	0.0815704	0.334401	FALSE	17	15	17	15	0.172485
P42574	CASP3	1	1	0.194276	1.21443	0.0815446	0.334401	FALSE	14	14	14	14	0.618773
P11274;Q12979	BCR;ABR	1	1	-0.157769	0.854047	0.0818444	0.335268	FALSE	15	14	15	14	0.351554
Q9P0M6	H2AFY2	10	8	-0.142015	0.867608	0.0821062	0.336083	FALSE	143	128	143	128	0.150214
P39023	RPL3	9	5	-0.106327	0.899131	0.0824068	0.336651	FALSE	116	100	116	100	-0.0382789
Q9ULP0	NDRG4	6	6	0.0824029	1.08589	0.0824964	0.336651	FALSE	90	83	90	83	0.296906
Q8N6H7	ARFGAP2	6	3	-0.113872	0.892372	0.0823719	0.336651	FALSE	79	63	79	63	-0.39132
Q14677	CLINT1	10	6	-0.160828	0.851438	0.0824664	0.336651	FALSE	118	107	118	107	0.197165
Q9BZX2;Q9HA47	UCK2;UCK1	1	1	-0.174008	0.840291	0.0825894	0.336774	FALSE	15	14	15	14	0.351554
P61221	ABCE1	14	11	-0.0711738	0.9313	0.0827326	0.337045	FALSE	190	165	190	165	-0.0199041
P35080	PFN2	4	4	0.0889115	1.09298	0.0827818	0.337045	FALSE	60	56	60	56	0.346898
P11908	PRPS2	2	1	0.186183	1.20464	0.0836345	0.340258	FALSE	18	14	18	14	-0.383075
O60462	NRP2	9	4	0.0997036	1.10484	0.0837531	0.340481	FALSE	99	88	99	88	0.0633445
P31689	DNAJA1	10	10	0.100106	1.10529	0.0841031	0.341641	FALSE	145	133	145	133	0.26529
P36957	DLST	8	8	0.0909586	1.09522	0.0841659	0.341641	FALSE	119	111	119	111	0.346094
Q330K2	NDUFAF6	3	2	0.215878	1.24095	0.0844852	0.342677	FALSE	36	36	36	36	0.689129
Q5SW79	CEP170	15	6	0.0871681	1.09108	0.0853066	0.345695	FALSE	185	156	185	156	-0.130508
P62318	SNRPD3	4	4	-0.119995	0.886925	0.0853584	0.345695	FALSE	60	56	60	56	0.346898
O75569	PRKRA	11	8	-0.0799751	0.923139	0.085525	0.346108	FALSE	150	129	150	129	-0.0105561
O00763	ACACB	1	1	0.243152	1.27526	0.0858086	0.346993	FALSE	12	12	12	12	0.509348
Q9Y266	NUDC	11	5	0.109147	1.11533	0.0859167	0.347168	FALSE	135	124	135	124	0.264407
P83916	CBX1	2	2	-0.165898	0.847132	0.0861433	0.347772	FALSE	30	25	30	25	-0.217155
P0DP23;P0DP24;P0DP25;P27482	CALM1;CALM2;CALM3;CALML3	1	1	-0.131718	0.876588	0.0862611	0.347772	FALSE	15	14	15	14	0.351554
Q9UIV1	CNOT7	4	2	-0.173528	0.840694	0.0862025	0.347772	FALSE	48	42	48	42	0.00542826
Q16204	CCDC6	11	9	0.0877288	1.09169	0.0867514	0.349223	FALSE	145	139	145	139	0.461612
Q13625	TP53BP2	1	1	0.143935	1.15481	0.086705	0.349223	FALSE	12	14	12	14	1.28139
Q9BV35	SLC25A23	8	7	-0.116612	0.88993	0.0868168	0.349224	FALSE	117	100	117	100	-0.0521124
P78324	SIRPA	9	6	0.113848	1.12058	0.0869417	0.349464	FALSE	104	102	104	102	0.570229
P61604	HSPE1	5	4	0.102849	1.10832	0.0871529	0.35005	FALSE	65	62	65	62	0.413902
O95292;Q9P0L0	VAPB;VAPA	1	1	0.188481	1.20741	0.0873008	0.350381	FALSE	15	14	15	14	0.351554
Q96BY6	DOCK10	26	11	-0.0812555	0.921958	0.0876552	0.35154	FALSE	307	268	307	268	0.0356029
Q99567	NUP88	10	8	-0.098111	0.906548	0.0877746	0.351684	FALSE	143	124	143	124	0.00683662
P78318	IGBP1	5	2	-0.113855	0.892387	0.0878225	0.351684	FALSE	62	57	62	57	0.250713
P25705	ATP5F1A	27	24	0.062408	1.0644	0.0879619	0.351979	FALSE	382	356	382	356	0.338948
Q6PML9	SLC30A9	8	4	0.0903358	1.09454	0.0881482	0.352418	FALSE	101	83	101	83	-0.270374
P40121	CAPG	5	2	0.228402	1.25659	0.0882032	0.352418	FALSE	53	47	53	47	0.140235
Q63HM9	PLCXD3	7	4	0.123428	1.13137	0.0884828	0.353271	FALSE	82	78	82	78	0.417076
P13984	GTF2F2	5	2	-0.333184	0.716638	0.0886183	0.353549	FALSE	63	56	63	56	0.0998586
Q9HCD6	TANC2	13	5	0.0867454	1.09062	0.0887589	0.353846	FALSE	137	118	137	118	-0.0485354
O00459	PIK3R2	5	3	0.109515	1.11574	0.0889376	0.354031	FALSE	62	57	62	57	0.237163
P61163	ACTR1A	8	5	0.065998	1.06822	0.0889253	0.354031	FALSE	107	91	107	91	-0.0503474
P09622	DLD	13	8	0.0779868	1.08111	0.0890313	0.354141	FALSE	161	154	161	154	0.474076
P21796	VDAC1	20	17	0.0617264	1.06367	0.0892305	0.354302	FALSE	278	262	278	262	0.383688
Q96N03	VSTM2L	3	3	-0.145534	0.864561	0.0892703	0.354302	FALSE	45	40	45	40	0.14829
Q16854	DGUOK	1	1	0.196645	1.21731	0.08927	0.354302	FALSE	15	14	15	14	0.351554
Q14847	LASP1	3	2	0.193685	1.21371	0.0893751	0.354455	FALSE	37	31	37	31	-0.0984908
P17405	SMPD1	7	5	-0.150282	0.860466	0.0897434	0.354931	FALSE	95	78	95	78	-0.279299
Q13435	SF3B2	14	10	-0.208014	0.812196	0.0898064	0.354931	FALSE	193	159	193	159	-0.261047
Q5VWW1	C1QL3	1	1	0.251297	1.28569	0.0896182	0.354931	FALSE	13	13	13	13	0.717503
Q12792	TWF1	5	3	0.1142	1.12098	0.0898266	0.354931	FALSE	62	55	62	55	0.144068
Q5BJH7	YIF1B	3	2	-0.136958	0.872007	0.0898185	0.354931	FALSE	41	36	41	36	0.0781971
Q96A35	MRPL24	3	2	-0.140746	0.86871	0.0902485	0.355519	FALSE	36	31	36	31	-0.0524866
Q5QJE6	DNTTIP2	3	3	-0.091357	0.912692	0.0900892	0.355519	FALSE	39	34	39	34	0.0406154
Q5JTV8	TOR1AIP1	10	6	-0.102895	0.902221	0.090115	0.355519	FALSE	123	108	123	108	0.0820057
Q96ST2	IWS1	4	3	-0.125467	0.882085	0.0904402	0.355519	FALSE	52	41	52	41	-0.416487
Q86WA8	LONP2	3	1	-0.137875	0.871208	0.0903196	0.355519	FALSE	35	30	35	30	-0.00934388
Q6ZV29;Q8IY17	PNPLA7;PNPLA6	2	1	0.21607	1.24119	0.09018	0.355519	FALSE	28	23	28	23	-0.251069
A2RTX5;P26639	TARSL2;TARS1	1	1	-0.146722	0.863534	0.0904007	0.355519	FALSE	13	14	13	14	1.06549
P16104;Q96QV6	H2AFX;HIST1H2AA	1	1	0.132563	1.14175	0.090577	0.355795	FALSE	15	14	15	14	0.351554
O14981	BTAF1	19	9	-0.0711508	0.931321	0.0908378	0.356234	FALSE	221	181	221	181	-0.278282
Q9Y376	CAB39	10	8	0.0789849	1.08219	0.0909548	0.356234	FALSE	125	116	125	116	0.334129
P53985	SLC16A1	3	2	0.138345	1.14837	0.0907686	0.356234	FALSE	33	30	33	30	0.304147
Q9NXG2	THUMPD1	12	5	-0.232843	0.792278	0.0909	0.356234	FALSE	132	104	132	104	-0.438407
P11310	ACADM	9	7	0.13122	1.14022	0.0910915	0.356509	FALSE	106	103	106	103	0.533942
P07900;P08238;Q14568;Q58FF8	HSP90AA1;HSP90AB1;HSP90AA2P;HSP90AB2P	2	2	0.174828	1.19104	0.0912025	0.356552	FALSE	30	27	30	27	0.171546
Q9Y616	IRAK3	1	1	0.182224	1.19988	0.0912356	0.356552	FALSE	15	14	15	14	0.351554
Q96QR8	PURB	3	2	-0.129687	0.878371	0.0913055	0.356564	FALSE	38	31	38	31	-0.235795
P10114;P61225;Q9Y3L5	RAP2A;RAP2B;RAP2C	3	3	0.134253	1.14368	0.0914017	0.35668	FALSE	42	40	42	40	0.477956
Q9UMS0	NFU1	4	3	0.120552	1.12812	0.0915414	0.356965	FALSE	52	48	52	48	0.297541
Q96MM6	HSPA12B	5	1	0.136012	1.1457	0.0917153	0.357382	FALSE	46	38	46	38	-0.190273
Q9Y3C8	UFC1	1	1	0.215583	1.24059	0.0919112	0.357885	FALSE	15	14	15	14	0.351554
Q14814	MEF2D	3	1	-0.494399	0.609937	0.0921198	0.358437	FALSE	41	30	41	30	-0.844169
Q9NRV9	HEBP1	4	3	0.160793	1.17444	0.0924882	0.359348	FALSE	51	44	51	44	0.0693346
P05023;P13637;P20648;P50993	ATP1A1;ATP1A3;ATP4A;ATP1A2	4	4	0.153221	1.16558	0.0924517	0.359348	FALSE	60	56	60	56	0.346898
Q96FV2	SCRN2	4	3	0.0910668	1.09534	0.0928586	0.360526	FALSE	49	49	49	49	0.672903
Q2M389	WASHC4	12	5	-0.0852917	0.918244	0.0931474	0.361385	FALSE	126	118	126	118	0.347784
Q8IU85	CAMK1D	5	4	-0.113094	0.893066	0.0934494	0.362294	FALSE	66	61	66	61	0.317096
Q8IXI1;Q8IXI2	RHOT2;RHOT1	1	1	0.119434	1.12686	0.0935345	0.362362	FALSE	15	14	15	14	0.351554
Q6PI78	TMEM65	4	4	0.0951092	1.09978	0.0938174	0.363195	FALSE	60	56	60	56	0.346898
Q9BUJ2	HNRNPUL1	15	11	-0.087941	0.915815	0.0941321	0.363748	FALSE	208	183	208	183	0.0591408
Q9UHG3	PCYOX1	14	12	0.0663647	1.06862	0.0940407	0.363748	FALSE	184	173	184	173	0.389249
P02763	ORM1	6	4	0.509439	1.66436	0.0941781	0.363748	FALSE	70	78	70	78	1.24556
Q06889	EGR3	1	1	-0.326046	0.721772	0.0942321	0.363748	FALSE	15	12	15	12	-0.33077
O14949	UQCRQ	1	1	0.12834	1.13694	0.0946374	0.36505	FALSE	15	14	15	14	0.351554
Q6PEW1	ZCCHC12	2	1	0.164357	1.17863	0.0949141	0.365853	FALSE	20	19	20	19	0.482518
P48066	SLC6A11	6	2	0.196317	1.21691	0.0949978	0.365913	FALSE	50	55	50	55	1.06414
P17174	GOT1	18	17	0.0858814	1.08968	0.0954455	0.367372	FALSE	256	243	256	243	0.426258
P21912	SDHB	8	8	0.0592289	1.06102	0.0960129	0.368237	FALSE	120	112	120	112	0.346081
Q9P2R7	SUCLA2	14	13	0.0515745	1.05293	0.0962204	0.368237	FALSE	201	192	201	192	0.448527
Q96I25	RBM17	9	5	-0.183575	0.832289	0.0960468	0.368237	FALSE	101	82	101	82	-0.312151
Q9Y2E4	DIP2C	10	4	0.0968541	1.1017	0.0960278	0.368237	FALSE	96	76	96	76	-0.380531
Q0VDF9	HSPA14	5	1	-0.214834	0.806675	0.0960533	0.368237	FALSE	65	43	65	43	-1.20446
Q13509	TUBB3	10	8	0.0590548	1.06083	0.0961626	0.368237	FALSE	133	126	133	126	0.431082
Q13126	MTAP	5	2	0.176687	1.19326	0.0962202	0.368237	FALSE	48	54	48	54	1.18205
Q9H8T0	AKTIP	2	1	0.140801	1.1512	0.0961988	0.368237	FALSE	19	19	19	19	0.635991
Q8N5M9	JAGN1	1	1	0.193403	1.21337	0.09667	0.369694	FALSE	15	13	15	13	0.0298408
Q14C86	GAPVD1	13	8	0.0645156	1.06664	0.0968405	0.370081	FALSE	171	150	171	150	0.0591111
P68400	CSNK2A1	13	10	-0.0506274	0.950633	0.0970143	0.370481	FALSE	179	159	179	159	0.124758
Q9BT78	COPS4	19	15	0.0578988	1.05961	0.0974964	0.371711	FALSE	257	240	257	240	0.340475
Q00059	TFAM	5	3	0.110255	1.11656	0.0975616	0.371711	FALSE	57	63	57	63	1.12417
Q9BTA9	WAC	4	2	-0.147605	0.862771	0.0976141	0.371711	FALSE	52	43	52	43	-0.298441
Q9NVZ3	NECAP2	2	1	0.228839	1.25714	0.0974129	0.371711	FALSE	23	21	23	21	0.254156
Q15582	TGFBI	2	1	0.221794	1.24831	0.0977018	0.371781	FALSE	16	17	16	17	0.823065
P25325	MPST	6	5	0.153318	1.1657	0.0980342	0.372283	FALSE	79	78	79	78	0.612796
P40429	RPL13A	4	4	-0.0788768	0.924154	0.0980425	0.372283	FALSE	60	55	60	55	0.27421
P57737	CORO7	11	6	-0.085937	0.917652	0.0980094	0.372283	FALSE	142	111	142	111	-0.513436
Q96DB5	RMDN1	6	2	0.142433	1.15308	0.0981125	0.372285	FALSE	67	64	67	64	0.497556
O75874;P48735	IDH1;IDH2	1	1	0.163632	1.17778	0.0985466	0.373668	FALSE	15	14	15	14	0.351554
Q7Z2W4	ZC3HAV1	7	1	0.190438	1.20978	0.0994444	0.376805	FALSE	62	64	62	64	0.807812
Q9NP64	ZCCHC17	3	2	-0.140256	0.869136	0.0995226	0.376835	FALSE	43	34	43	34	-0.397754
Q9UMZ2	SYNRG	8	3	-0.103081	0.902054	0.100353	0.37971	FALSE	86	68	86	68	-0.418299
Q14166	TTLL12	11	9	-0.130143	0.87797	0.100756	0.380965	FALSE	153	139	153	139	0.213659
Q9Y315	DERA	5	2	0.129709	1.1385	0.101057	0.381834	FALSE	55	47	55	47	0.00795329
P00915	CA1	9	7	0.386387	1.47165	0.101912	0.384521	FALSE	113	114	113	114	0.687785
Q53HC9	EIPR1	8	3	-0.0830742	0.920283	0.101843	0.384521	FALSE	83	73	83	73	0.0537338
Q8WWI5	SLC44A1	9	4	0.203672	1.2259	0.102358	0.385118	FALSE	92	89	92	89	0.466957
P62937	PPIA	14	13	0.0601814	1.06203	0.102325	0.385118	FALSE	201	190	201	190	0.397554
O15042	U2SURP	16	8	-0.0849533	0.918555	0.102195	0.385118	FALSE	194	160	194	160	-0.211833
Q8WVC0	LEO1	2	1	-0.183238	0.83257	0.102273	0.385118	FALSE	25	19	25	19	-0.492732
Q92928;Q9H0U4	RAB1C;RAB1B	1	1	-0.178647	0.836401	0.102472	0.385276	FALSE	12	13	12	13	0.907603
P48507	GCLM	4	4	0.104832	1.11052	0.102839	0.386387	FALSE	57	53	57	53	0.302601
Q02952	AKAP12	17	3	0.146992	1.15834	0.103282	0.387779	FALSE	123	124	123	124	0.694111
O00194	RAB27B	6	6	0.128637	1.13728	0.103482	0.388257	FALSE	86	80	86	80	0.32985
P35052	GPC1	10	4	0.101376	1.10669	0.10403	0.39004	FALSE	107	104	107	104	0.533438
P21281	ATP6V1B2	16	15	0.0506662	1.05197	0.10447	0.390869	FALSE	235	218	235	218	0.317939
Q8WVY7	UBLCP1	7	4	-0.150475	0.860299	0.10443	0.390869	FALSE	92	74	92	74	-0.379708
Q15750	TAB1	5	1	0.184406	1.2025	0.104363	0.390869	FALSE	52	48	52	48	0.364539
Q9P0Z9	PIPOX	3	1	0.167578	1.18244	0.104634	0.391209	FALSE	38	28	38	28	-0.822076
Q92621	NUP205	34	22	-0.0533643	0.948035	0.104864	0.391431	FALSE	444	383	444	383	-0.0279927
O95571	ETHE1	5	3	0.122268	1.13006	0.104894	0.391431	FALSE	60	56	60	56	0.354906
Q9H330	TMEM245	2	2	0.126903	1.13531	0.104913	0.391431	FALSE	30	28	30	28	0.348495
Q9Y6N5	SQOR	6	2	0.165872	1.18042	0.105044	0.391646	FALSE	66	65	66	65	0.590226
Q9UPW8	UNC13A	9	5	0.0618205	1.06377	0.105225	0.392047	FALSE	110	93	110	93	-0.147
P46939	UTRN	16	2	0.116892	1.124	0.10608	0.394734	FALSE	120	145	120	145	1.54377
O00559	EBAG9	1	1	0.244407	1.27686	0.106093	0.394734	FALSE	14	14	14	14	0.700773
Q9NT99	LRRC4B	8	1	0.145484	1.1566	0.106175	0.394765	FALSE	70	68	70	68	0.51909
Q9Y639	NPTN	10	6	-0.0807297	0.922443	0.106391	0.394848	FALSE	137	115	137	115	-0.138762
P98175	RBM10	9	8	-0.0908283	0.913175	0.106424	0.394848	FALSE	124	106	124	106	-0.102926
Q9UBS5	GABBR1	10	5	-0.0905516	0.913427	0.106299	0.394848	FALSE	133	112	133	112	-0.126407
Q9Y303	AMDHD2	2	1	0.179055	1.19609	0.106493	0.394848	FALSE	19	19	19	19	0.798842
P37108	SRP14	4	4	-0.220053	0.802476	0.106729	0.395451	FALSE	60	56	60	56	0.346898
P51649	ALDH5A1	12	8	0.0543311	1.05583	0.106961	0.395672	FALSE	155	139	155	139	0.157949
Q01581	HMGCS1	11	6	-0.195035	0.822806	0.10701	0.395672	FALSE	141	117	141	117	-0.210223
P13637;P50993	ATP1A3;ATP1A2	1	1	0.144431	1.15538	0.106891	0.395672	FALSE	15	14	15	14	0.351554
P51668;P61077;P62837;Q9Y2X8	UBE2D1;UBE2D3;UBE2D2;UBE2D4	1	1	0.137068	1.14691	0.107598	0.397571	FALSE	15	14	15	14	0.351554
O43566	RGS14	10	5	0.0746669	1.07753	0.107835	0.397897	FALSE	121	110	121	110	0.193062
P51148	RAB5C	5	4	0.117008	1.12413	0.107834	0.397897	FALSE	60	56	60	56	0.370848
Q96CN7	ISOC1	10	7	0.120987	1.12861	0.107963	0.398095	FALSE	119	114	119	114	0.481999
P02746	C1QB	3	1	0.261819	1.29929	0.108262	0.398923	FALSE	24	30	24	30	1.57744
Q92878	RAD50	16	11	-0.0890006	0.914845	0.108351	0.398976	FALSE	220	179	220	179	-0.25801
Q6UWR7	ENPP6	6	1	-0.188738	0.828003	0.108533	0.39937	FALSE	53	41	53	41	-0.456121
Q06587;Q99496	RING1;RNF2	1	1	-0.168423	0.844996	0.108737	0.399848	FALSE	15	14	15	14	0.351554
P54646	PRKAA2	3	3	-0.100457	0.904424	0.109282	0.401575	FALSE	43	41	43	41	0.447324
Q9BWM7;Q9H9B4	SFXN3;SFXN1	2	1	0.181118	1.19856	0.109578	0.402386	FALSE	26	22	26	22	-0.0493774
Q96JJ7	TMX3	6	4	0.112735	1.11933	0.109711	0.4026	FALSE	81	66	81	66	-0.254642
Q9H8H3	METTL7A	9	7	0.138171	1.14817	0.10984	0.402798	FALSE	117	106	117	106	0.195291
Q96RL7	VPS13A	28	8	0.0661418	1.06838	0.110177	0.403758	FALSE	284	230	284	230	-0.365887
Q96T76	MMS19	19	11	-0.0551248	0.946367	0.110842	0.405915	FALSE	232	194	232	194	-0.144961
P59190	RAB15	1	1	0.106376	1.11224	0.11104	0.406361	FALSE	15	14	15	14	0.351554
P35244	RPA3	4	2	-0.164741	0.848114	0.111705	0.407794	FALSE	50	44	50	44	0.0752549
Q13153	PAK1	5	5	-0.0826406	0.920682	0.111754	0.407794	FALSE	74	67	74	67	0.200338
Q969V6;Q9ULH7	MRTFA;MRTFB	1	1	-0.221738	0.801125	0.111675	0.407794	FALSE	14	11	14	11	-0.538822
P49441	INPP1	3	3	0.1665	1.18116	0.111812	0.407794	FALSE	45	42	45	42	0.347435
P63151;Q00005;Q66LE6	PPP2R2A;PPP2R2B;PPP2R2D	1	1	0.116499	1.12356	0.111623	0.407794	FALSE	15	14	15	14	0.351554
Q969N2	PIGT	10	5	-0.0886746	0.915143	0.11193	0.407947	FALSE	118	87	118	87	-0.689052
Q13255	GRM1	7	5	-0.100367	0.904505	0.112194	0.408631	FALSE	84	74	84	74	0.0794837
P31431	SDC4	1	1	0.155714	1.16849	0.112294	0.408716	FALSE	12	13	12	13	0.904181
Q9NTJ5	SACM1L	10	7	0.0778908	1.081	0.112489	0.409149	FALSE	129	121	129	121	0.386844
P78563	ADARB1	14	10	-0.102487	0.90259	0.113345	0.410692	FALSE	191	161	191	161	-0.0882671
Q9GZZ1	NAA50	6	3	-0.100485	0.904399	0.113374	0.410692	FALSE	75	61	75	61	-0.271161
O00584	RNASET2	2	2	0.13181	1.14089	0.11319	0.410692	FALSE	27	25	27	25	0.336694
Q8IYB5	SMAP1	2	2	-0.115602	0.890829	0.113278	0.410692	FALSE	30	28	30	28	0.348495
Q99720	SIGMAR1	1	1	-0.124362	0.88306	0.113197	0.410692	FALSE	15	14	15	14	0.351554
Q9BWG4	SSBP4	2	2	-0.139298	0.869968	0.113027	0.410692	FALSE	28	25	28	25	0.148829
O43290	SART1	13	8	-0.0690233	0.933305	0.113524	0.410957	FALSE	170	143	170	143	-0.134405
P62241	RPS8	10	9	-0.0654591	0.936637	0.113719	0.411388	FALSE	140	130	140	130	0.316726
P46779	RPL28	2	1	-0.138827	0.870379	0.114372	0.41319	FALSE	17	15	17	15	0.0572724
Q99569	PKP4	9	3	0.132583	1.14177	0.114331	0.41319	FALSE	93	81	93	81	-0.0162997
O95139	NDUFB6	1	1	0.138511	1.14856	0.114618	0.4138	FALSE	15	14	15	14	0.351554
Q14839;Q8TDI0	CHD4;CHD5	5	5	-0.0900639	0.913873	0.116255	0.418594	FALSE	71	65	71	65	0.256151
P23246	SFPQ	15	14	-0.0823658	0.920935	0.116114	0.418594	FALSE	209	199	209	199	0.428034
O43251	RBFOX2	1	1	0.17865	1.1956	0.116153	0.418594	FALSE	14	14	14	14	0.657325
Q9NR56	MBNL1	4	3	0.0871129	1.09102	0.116259	0.418594	FALSE	54	51	54	51	0.432933
Q96KG9	SCYL1	7	4	0.0899747	1.09415	0.116732	0.419734	FALSE	92	81	92	81	0.0858821
O14910;Q9HAP6;Q9NUP9	LIN7A;LIN7B;LIN7C	1	1	0.186114	1.20456	0.116693	0.419734	FALSE	15	14	15	14	0.351554
P62314	SNRPD1	6	6	-0.119046	0.887767	0.116877	0.419972	FALSE	87	80	87	80	0.2576
P17612	PRKACA	5	3	0.069423	1.07189	0.118262	0.424665	FALSE	69	59	69	59	-0.0431905
Q9H299	SH3BGRL3	2	1	0.217648	1.24315	0.119211	0.427785	FALSE	20	19	20	19	0.377983
Q76NI1	KNDC1	14	2	-0.164802	0.848061	0.119318	0.427881	FALSE	152	104	152	104	-1.1291
O43447	PPIH	3	3	-0.108696	0.897003	0.119527	0.428059	FALSE	44	40	44	40	0.217528
Q9NZ56	FMN2	4	2	0.106026	1.11185	0.119517	0.428059	FALSE	46	43	46	43	0.309761
O00273	DFFA	6	3	0.0921978	1.09658	0.119811	0.428789	FALSE	69	65	69	65	0.411306
Q92945;Q96AE4	KHSRP;FUBP1	1	1	-0.288009	0.749755	0.120094	0.429228	FALSE	15	13	15	13	-0.0146716
P27708	CAD	9	1	0.141319	1.15179	0.120085	0.429228	FALSE	79	75	79	75	0.435858
P28482	MAPK1	13	10	0.0532032	1.05464	0.120432	0.430148	FALSE	173	154	173	154	0.122525
Q9UJ04	TSPYL4	3	2	0.166117	1.18071	0.120662	0.430683	FALSE	37	35	37	35	0.40128
Q16881	TXNRD1	12	7	0.0913266	1.09563	0.12082	0.430958	FALSE	149	133	149	133	0.12554
P10599	TXN	6	5	0.0797551	1.08302	0.121017	0.431091	FALSE	78	69	78	69	0.0786988
Q9H0R6	QRSL1	2	1	0.165045	1.17945	0.121018	0.431091	FALSE	26	23	26	23	0.0625424
Q9UBU6	FAM8A1	5	1	-0.268883	0.764233	0.121296	0.431794	FALSE	48	32	48	32	-1.20228
P07196;P07197;P08670;P12036;P17661;Q16352	NEFL;NEFM;VIM;NEFH;DES;INA	1	1	0.115736	1.1227	0.122047	0.43418	FALSE	15	14	15	14	0.351554
Q8NCA5	FAM98A	4	2	-0.0983215	0.906357	0.12219	0.434399	FALSE	55	46	55	46	-0.205588
P10114;Q9Y3L5	RAP2A;RAP2C	1	1	0.22338	1.2503	0.122634	0.435689	FALSE	15	14	15	14	0.351554
Q9BPX5	ARPC5L	3	3	0.0835208	1.08711	0.123123	0.437135	FALSE	45	42	45	42	0.347435
P30533	LRPAP1	6	3	-0.0789941	0.924045	0.123428	0.437929	FALSE	68	60	68	60	0.0848349
P04350;P07437;P68371	TUBB4A;TUBB;TUBB4B	1	1	0.0974081	1.10231	0.123593	0.438223	FALSE	15	14	15	14	0.351554
P36507	MAP2K2	10	5	-0.117785	0.888887	0.12385	0.438844	FALSE	108	92	108	92	-0.0669815
Q9UJZ1	STOML2	7	7	0.0672934	1.06961	0.123953	0.438918	FALSE	105	96	105	96	0.237575
P29475	NOS1	8	1	0.198524	1.2196	0.124405	0.440227	FALSE	56	52	56	52	0.384273
P15927	RPA2	5	3	-0.119212	0.88762	0.124641	0.440773	FALSE	67	55	67	55	-0.265724
P54289	CACNA2D1	33	28	0.0525831	1.05399	0.125154	0.442293	FALSE	447	411	447	411	0.267977
O43426	SYNJ1	39	30	0.0479637	1.04913	0.125519	0.44264	FALSE	524	486	524	486	0.316347
P11142	HSPA8	26	20	0.0632431	1.06529	0.125748	0.44264	FALSE	348	326	348	326	0.366531
Q15831	STK11	3	2	0.13912	1.14926	0.125541	0.44264	FALSE	36	30	36	30	-0.197448
Q9HAV4	XPO5	8	5	0.0659643	1.06819	0.125704	0.44264	FALSE	97	85	97	85	0.105026
Q15286	RAB35	7	5	0.0938987	1.09845	0.125421	0.44264	FALSE	79	78	79	78	0.555045
Q9BS92;Q9UFN0	NIPSNAP3B;NIPSNAP3A	1	1	0.134707	1.1442	0.125683	0.44264	FALSE	15	14	15	14	0.351554
O00625	PIR	5	1	0.187492	1.20622	0.126124	0.443467	FALSE	47	46	47	46	0.582061
P38405	GNAL	5	1	-0.164873	0.848001	0.126149	0.443467	FALSE	63	37	63	37	-1.81345
P78362	SRPK2	13	8	-0.0695344	0.932828	0.12669	0.444655	FALSE	173	146	173	146	-0.122187
O94875	SORBS2	5	2	0.117875	1.1251	0.126819	0.444655	FALSE	33	29	33	29	-0.0166547
Q14139	UBE4A	16	11	0.0476978	1.04885	0.126792	0.444655	FALSE	194	171	194	171	0.131002
P38159	RBMX	3	2	-0.164792	0.84807	0.126808	0.444655	FALSE	41	34	41	34	-0.147845
Q13885;Q9BUF5;Q9BVA1	TUBB2A;TUBB6;TUBB2B	2	2	-0.201468	0.817529	0.127133	0.445466	FALSE	30	28	30	28	0.348495
P15313	ATP6V1B1	1	1	0.169881	1.18516	0.127464	0.446333	FALSE	14	13	14	13	0.375223
P30038	ALDH4A1	12	11	0.132943	1.14219	0.128172	0.447641	FALSE	162	151	162	151	0.327859
Q8WYA6	CTNNBL1	8	6	-0.0776536	0.925285	0.128135	0.447641	FALSE	103	94	103	94	0.232265
P16520;P62873;P62879;Q9HAV0	GNB3;GNB1;GNB2;GNB4	1	1	0.134814	1.14432	0.127965	0.447641	FALSE	15	14	15	14	0.351554
O60508	CDC40	9	2	-0.106813	0.898694	0.12809	0.447641	FALSE	101	71	101	71	-0.923168
Q9UBI1	COMMD3	3	2	-0.118184	0.888533	0.12834	0.447936	FALSE	37	32	37	32	-0.0384188
Q96PV0	SYNGAP1	25	19	0.106916	1.11284	0.128504	0.448217	FALSE	333	305	333	305	0.245808
Q86WU2	LDHD	5	1	0.165747	1.18027	0.128679	0.448241	FALSE	35	30	35	30	-0.154434
P07948	LYN	3	2	0.15294	1.16525	0.128605	0.448241	FALSE	39	34	39	34	0.00145272
Q9NPA0	EMC7	3	3	-0.11943	0.887427	0.128866	0.448311	FALSE	44	42	44	42	0.450088
Q13409	DYNC1I2	6	3	0.106907	1.11283	0.128807	0.448311	FALSE	74	68	74	68	0.282755
P19388	POLR2E	2	2	-0.102058	0.902978	0.129002	0.448386	FALSE	30	27	30	27	0.182369
P51606	RENBP	2	1	0.18404	1.20206	0.129055	0.448386	FALSE	23	19	23	19	-0.207931
O75150	RNF40	16	9	-0.0603785	0.941408	0.129253	0.44878	FALSE	191	163	191	163	-0.0704416
P49757	NUMB	4	1	-0.141729	0.867857	0.129617	0.449753	FALSE	40	31	40	31	-0.504409
Q13017	ARHGAP5	16	8	0.0598589	1.06169	0.130925	0.453703	FALSE	185	161	185	161	0.0245499
P51151;Q9NP90	RAB9A;RAB9B	2	2	0.0852705	1.08901	0.130886	0.453703	FALSE	28	25	28	25	0.12304
Q7Z3C6	ATG9A	5	4	0.0868037	1.09068	0.131243	0.454366	FALSE	60	60	60	60	0.656681
Q14353	GAMT	3	3	0.148062	1.15958	0.131286	0.454366	FALSE	41	38	41	38	0.331176
P16298;Q08209	PPP3CB;PPP3CA	5	4	-0.0915248	0.912539	0.131436	0.454579	FALSE	63	57	63	57	0.210463
Q9P2I0	CPSF2	13	7	-0.0626646	0.939258	0.131517	0.454579	FALSE	152	118	152	118	-0.501854
P04899;P08754;P09471;P38405;P63096;Q5JWF2	GNAI2;GNAI3;GNAO1;GNAL;GNAI1;GNAS	1	1	0.305657	1.35752	0.131633	0.454687	FALSE	13	12	13	12	0.330583
O15294	OGT	27	20	0.0354421	1.03608	0.132288	0.456359	FALSE	345	314	345	314	0.231084
P29317;P29323;P54753;P54764;Q15375	EPHA2;EPHB2;EPHB3;EPHA4;EPHA7	1	1	0.111374	1.11781	0.132237	0.456359	FALSE	15	14	15	14	0.351554
O15083	ERC2	7	4	0.0911438	1.09543	0.132761	0.457695	FALSE	86	68	86	68	-0.442977
Q14320;Q9Y247	FAM50A;FAM50B	2	2	0.125123	1.13329	0.133446	0.459172	FALSE	30	28	30	28	0.348495
P08572	COL4A2	6	3	0.177335	1.19403	0.133417	0.459172	FALSE	71	71	71	71	0.680682
Q9H2T7;Q9UIA9	RANBP17;XPO7	1	1	0.12434	1.1324	0.133345	0.459172	FALSE	15	14	15	14	0.351554
P38117	ETFB	9	9	0.0845146	1.08819	0.133656	0.459598	FALSE	135	125	135	125	0.305617
Q14BN4	SLMAP	6	1	-0.130623	0.877549	0.134415	0.461913	FALSE	72	53	72	53	-0.794253
Q6PIU2	NCEH1	12	10	-0.0436273	0.957311	0.134614	0.4623	FALSE	171	156	171	156	0.255247
Q7Z6G3	NECAB2	7	6	0.141922	1.15249	0.135	0.463029	FALSE	92	84	92	84	0.23166
Q08170;Q13243;Q13247	SRSF4;SRSF5;SRSF6	1	1	-0.129039	0.87894	0.134935	0.463029	FALSE	15	14	15	14	0.351554
Q9UM54	MYO6	24	14	0.0564846	1.05811	0.135232	0.463272	FALSE	292	250	292	250	-0.0633018
P56181	NDUFV3	1	1	-0.170571	0.843183	0.135244	0.463272	FALSE	13	12	13	12	0.181014
P00352	ALDH1A1	17	12	0.146596	1.15789	0.135421	0.463585	FALSE	219	204	219	204	0.354679
P10619	CTSA	2	1	-0.176696	0.838035	0.135847	0.464743	FALSE	19	14	19	14	-0.717951
O95721	SNAP29	3	3	0.114636	1.12146	0.136122	0.46481	FALSE	43	40	43	40	0.31612
Q9P2D8	UNC79	1	1	-0.110024	0.895813	0.136127	0.46481	FALSE	14	12	14	12	-0.0671569
P24387	CRHBP	3	1	0.147163	1.15854	0.136111	0.46481	FALSE	28	25	28	25	0.0997751
O43172	PRPF4	15	10	-0.0573553	0.944258	0.136239	0.464898	FALSE	193	175	193	175	0.232433
Q8TB36	GDAP1	11	7	-0.0563903	0.94517	0.1364	0.465149	FALSE	135	116	135	116	-0.0522136
P63279	UBE2I	3	3	0.0770275	1.08007	0.136604	0.465549	FALSE	44	37	44	37	-0.11909
P04264	KRT1	22	15	0.341672	1.4073	0.136744	0.46573	FALSE	252	240	252	240	0.434697
Q7L266	ASRGL1	7	4	0.113911	1.12065	0.137137	0.466296	FALSE	85	78	85	78	0.239652
Q5SSJ5	HP1BP3	16	8	-0.10339	0.901775	0.137044	0.466296	FALSE	203	166	203	166	-0.246525
Q6P6C2	ALKBH5	1	1	-0.22367	0.799579	0.137171	0.466296	FALSE	14	14	14	14	0.696456
P57740	NUP107	19	11	-0.0579941	0.943656	0.137432	0.466886	FALSE	239	204	239	204	-0.0599674
Q16718	NDUFA5	4	3	-0.05489	0.946589	0.137532	0.46693	FALSE	53	45	53	45	-0.093838
Q9ULK4	MED23	13	8	-0.0516876	0.949625	0.138101	0.46856	FALSE	166	145	166	145	0.0453379
Q9HCE5	METTL14	2	1	-0.173969	0.840323	0.138187	0.46856	FALSE	29	22	29	22	-0.579609
Q9Y6E0	STK24	5	4	0.0788023	1.08199	0.138489	0.468958	FALSE	67	65	67	65	0.504089
O43809	NUDT21	10	10	-0.137505	0.87153	0.138518	0.468958	FALSE	147	137	147	137	0.335933
Q9NQG5	RPRD1B	5	3	-0.0947263	0.909622	0.138655	0.468958	FALSE	59	49	59	49	-0.151607
Q6IS24	GALNT17	9	6	-0.103969	0.901253	0.138589	0.468958	FALSE	122	104	122	104	-0.0896517
Q9BYB0	SHANK3	14	4	0.111523	1.11798	0.139231	0.469631	FALSE	128	114	128	114	0.144926
P42345	MTOR	37	20	-0.0344857	0.966102	0.139049	0.469631	FALSE	474	399	474	399	-0.129184
P02533	KRT14	10	3	0.377471	1.45859	0.139021	0.469631	FALSE	80	86	80	86	0.990067
P53677	AP3M2	8	6	-0.0713864	0.931102	0.139199	0.469631	FALSE	104	88	104	88	-0.113201
P46063	RECQL	13	5	0.0670989	1.0694	0.139293	0.469631	FALSE	147	134	147	134	0.259219
Q12906	ILF3	25	22	-0.126162	0.881472	0.139666	0.470592	FALSE	349	322	349	322	0.299112
Q9NZ52	GGA3	7	6	0.0904878	1.09471	0.139781	0.470685	FALSE	91	87	91	87	0.483446
P08621	SNRNP70	10	6	-0.102389	0.902678	0.139986	0.471079	FALSE	131	109	131	109	-0.183281
Q2VPB7	AP5B1	3	2	-0.0771204	0.925778	0.140645	0.472998	FALSE	36	28	36	28	-0.422438
O94952	FBXO21	10	6	0.0972759	1.10216	0.140795	0.473206	FALSE	117	109	117	109	0.346335
P49756	RBM25	12	10	-0.072733	0.929849	0.14093	0.473362	FALSE	164	146	164	146	0.146309
P41217	CD200	4	3	0.103985	1.10958	0.14183	0.475939	FALSE	49	40	49	40	-0.24697
Q12959;Q15700	DLG1;DLG2	2	1	0.147622	1.15907	0.141875	0.475939	FALSE	23	21	23	21	0.300078
P35611;P35612	ADD1;ADD2	2	2	0.275158	1.31674	0.142819	0.478805	FALSE	30	28	30	28	0.348495
P07305	H1-0	3	2	0.16303	1.17707	0.143301	0.48012	FALSE	38	36	38	36	0.38978
P04264;P35908	KRT1;KRT2	1	1	0.325914	1.3853	0.143416	0.480208	FALSE	15	14	15	14	0.351554
Q9BYD2	MRPL9	2	1	0.122035	1.12979	0.14428	0.482798	FALSE	26	21	26	21	-0.224661
O00213	APBB1	4	1	0.136334	1.14606	0.144389	0.48286	FALSE	32	32	32	32	0.703204
P06241	FYN	6	3	0.0864835	1.09033	0.14469	0.483565	FALSE	68	71	68	71	0.802418
Q14DG7	TMEM132B	2	1	0.140723	1.15111	0.14515	0.484798	FALSE	24	21	24	21	0.0239662
E9PAV3	NACA	6	5	-0.111146	0.894808	0.145302	0.485005	FALSE	86	79	86	79	0.268804
Q9UHL4	DPP7	11	8	-0.24905	0.779541	0.145889	0.48666	FALSE	149	121	149	121	-0.239967
Q7KZF4	SND1	35	31	-0.0594562	0.942277	0.146178	0.487321	FALSE	499	467	499	467	0.353054
Q96TA1	NIBAN2	5	2	0.107692	1.1137	0.146883	0.489366	FALSE	48	44	48	44	0.239759
P53999	SUB1	6	3	-0.214101	0.807267	0.147388	0.490743	FALSE	65	65	65	65	0.77278
P13797;Q14651	PLS3;PLS1	2	2	0.104246	1.10987	0.14765	0.491311	FALSE	30	28	30	28	0.348495
Q15785	TOMM34	10	8	0.073726	1.07651	0.147816	0.491558	FALSE	127	115	127	115	0.208074
Q14938	NFIX	5	4	-0.0889574	0.914885	0.148161	0.492399	FALSE	70	63	70	63	0.175841
O43772	SLC25A20	6	3	0.139064	1.1492	0.148296	0.492542	FALSE	65	69	65	69	0.922271
P62263	RPS14	5	5	-0.0795946	0.923491	0.148464	0.492792	FALSE	75	65	75	65	-0.0225876
Q9Y5P4	CERT	6	2	-0.12756	0.88024	0.148671	0.493176	FALSE	74	57	74	57	-0.542443
P98160	HSPG2	20	5	0.0838351	1.08745	0.14914	0.494007	FALSE	196	179	196	179	0.216093
Q13509;Q9BUF5	TUBB3;TUBB6	3	3	0.0787158	1.0819	0.149199	0.494007	FALSE	45	42	45	42	0.347435
Q99735	MGST2	1	1	0.190496	1.20985	0.149149	0.494007	FALSE	15	14	15	14	0.351554
Q9Y653	ADGRG1	4	1	0.180213	1.19747	0.149456	0.494555	FALSE	35	32	35	32	0.212641
Q13510	ASAH1	12	8	-0.0680087	0.934252	0.150312	0.49708	FALSE	158	146	158	146	0.298262
Q14571;Q14643	ITPR2;ITPR1	4	1	0.128111	1.13668	0.15062	0.497788	FALSE	29	31	29	31	0.950861
P20020;P23634;Q01814;Q16720	ATP2B1;ATP2B4;ATP2B2;ATP2B3	11	10	-0.0644208	0.93761	0.151307	0.499715	FALSE	156	142	156	142	0.228855
Q9NS61	KCNIP2	1	1	0.147271	1.15867	0.151389	0.499715	FALSE	15	13	15	13	0.0303209
P21589	NT5E	10	6	0.167201	1.18199	0.152037	0.501182	FALSE	114	107	114	107	0.314705
P02538;P04259;P13647;P35908	KRT6A;KRT6B;KRT5;KRT2	1	1	0.274827	1.3163	0.151931	0.501182	FALSE	15	14	15	14	0.351554
Q9UNL2	SSR3	1	1	-0.132533	0.875874	0.152114	0.501182	FALSE	15	14	15	14	0.351554
P30876	POLR2B	14	9	-0.0738106	0.928848	0.152363	0.501385	FALSE	163	148	163	148	0.160007
Q12959;Q15700;Q92796	DLG1;DLG2;DLG3	2	2	-0.101006	0.903928	0.152302	0.501385	FALSE	29	28	29	28	0.524694
Q92947	GCDH	6	3	0.125214	1.13339	0.152495	0.501509	FALSE	72	68	72	68	0.3652
Q8N5L8	RPP25L	1	1	-0.13562	0.873174	0.153007	0.502886	FALSE	13	14	13	14	0.985958
Q08945	SSRP1	8	8	-0.0781532	0.924823	0.153273	0.503213	FALSE	118	108	118	108	0.251285
Q9P2D3	HEATR5B	14	4	0.0576854	1.05938	0.153295	0.503213	FALSE	146	115	146	115	-0.447856
Q9Y5P6	GMPPB	7	6	0.13336	1.14266	0.15414	0.505075	FALSE	92	91	92	91	0.647853
P84074	HPCA	6	5	-0.210108	0.810496	0.154152	0.505075	FALSE	87	80	87	80	0.283687
Q6ZTN6	ANKRD13D	2	2	-0.112185	0.893879	0.154239	0.505075	FALSE	28	24	28	24	-0.0793889
Q5J8M3	EMC4	2	1	-0.123838	0.883523	0.154194	0.505075	FALSE	26	24	26	24	0.261243
Q6P047	C8ORF74	1	1	0.126529	1.13488	0.155025	0.507162	FALSE	15	13	15	13	0.0751801
A0A0B4J2D5;P0DPI2	GATD3B;GATD3A	7	6	0.0693301	1.07179	0.155161	0.507162	FALSE	93	87	93	87	0.371919
P00846	MT-ATP6	1	1	0.0944591	1.09906	0.155072	0.507162	FALSE	15	14	15	14	0.351554
Q96PE3	INPP4A	17	12	-0.0521295	0.949206	0.155908	0.509293	FALSE	233	204	233	204	0.029397
P26440	IVD	11	7	0.0656237	1.06782	0.156151	0.509465	FALSE	136	130	136	130	0.432348
Q5DX21	IGSF11	1	1	0.162616	1.17658	0.156096	0.509465	FALSE	15	14	15	14	0.351554
Q13151	HNRNPA0	5	4	-0.0798413	0.923263	0.156271	0.509548	FALSE	66	60	66	60	0.221919
Q9H074	PAIP1	6	4	0.0972951	1.10219	0.156545	0.51013	FALSE	78	70	78	70	0.179781
Q7Z6B0	CCDC91	6	3	0.0902815	1.09448	0.157253	0.511192	FALSE	68	52	68	52	-0.587178
Q8TC07	TBC1D15	12	5	0.0818826	1.08533	0.157195	0.511192	FALSE	120	107	120	107	0.172562
Q8N2R0	OSR2	1	1	0.189656	1.20883	0.157081	0.511192	FALSE	13	11	13	11	-0.0832809
Q8NBU5	ATAD1	10	7	0.0662889	1.06854	0.157038	0.511192	FALSE	138	125	138	125	0.203532
Q9UM00	TMCO1	2	2	-0.138782	0.870417	0.157559	0.511874	FALSE	30	28	30	28	0.348495
P26639	TARS1	14	14	0.0492114	1.05044	0.157988	0.512802	FALSE	207	192	207	192	0.32055
Q13217	DNAJC3	7	4	-0.0999111	0.904918	0.158036	0.512802	FALSE	81	66	81	66	-0.26736
P84098	RPL19	2	2	0.124632	1.13273	0.158379	0.513606	FALSE	29	26	29	26	0.193975
P02675	FGB	12	2	0.446645	1.56306	0.158657	0.514195	FALSE	88	105	88	105	1.43823
Q9H2G2	SLK	13	6	-0.0750953	0.927655	0.158976	0.514204	FALSE	154	128	154	128	-0.157634
Q15424	SAFB	4	3	-0.120942	0.886085	0.159044	0.514204	FALSE	54	46	54	46	-0.0417565
P04264;P35908;Q7Z794	KRT1;KRT2;KRT77	1	1	0.283376	1.3276	0.158857	0.514204	FALSE	15	14	15	14	0.351554
Q6P158	DHX57	12	2	-0.0910142	0.913005	0.158895	0.514204	FALSE	116	89	116	89	-0.550775
Q9UBF2	COPG2	14	6	-0.0828143	0.920522	0.159157	0.514206	FALSE	160	143	160	143	0.176546
P20585	MSH3	13	2	-0.0962391	0.908247	0.159237	0.514206	FALSE	134	97	134	97	-0.693499
Q9P253	VPS18	10	5	-0.0691648	0.933173	0.159529	0.514835	FALSE	108	98	108	98	0.210611
Q96HU8	DIRAS2	7	6	-0.0914938	0.912567	0.159624	0.514835	FALSE	102	90	102	90	0.0677273
O00192	ARVCF	8	3	0.0706764	1.07323	0.160197	0.516373	FALSE	72	72	72	72	0.632118
Q9ULA0	DNPEP	10	5	0.0811727	1.08456	0.160499	0.517034	FALSE	106	95	106	95	0.184094
P47755	CAPZA2	8	7	0.0439972	1.04498	0.161023	0.518412	FALSE	111	105	111	105	0.403656
Q8N6N7	ACBD7	1	1	-0.144363	0.865574	0.161388	0.519273	FALSE	14	12	14	12	-0.0130847
O75822	EIF3J	8	4	-0.0808083	0.92237	0.161805	0.520304	FALSE	92	89	92	89	0.480846
Q9BWF3	RBM4	2	2	0.113326	1.12	0.161935	0.520407	FALSE	28	28	28	28	0.655285
P68133	ACTA1	10	8	0.0951754	1.09985	0.163002	0.523472	FALSE	135	130	135	130	0.473061
Q9H6Z4	RANBP3	7	2	-0.230605	0.794053	0.163084	0.523472	FALSE	71	54	71	54	-0.57933
Q15436;Q15437	SEC23A;SEC23B	4	2	0.075493	1.07842	0.163481	0.524432	FALSE	48	42	48	42	0.0906375
Q9UL18	AGO1	15	9	-0.0774569	0.925467	0.163917	0.525516	FALSE	184	156	184	156	-0.131858
O95831	AIFM1	13	10	0.0493842	1.05062	0.164278	0.526359	FALSE	173	165	173	165	0.434006
O94822	LTN1	13	3	-0.0674894	0.934738	0.16439	0.526403	FALSE	141	105	141	105	-0.673078
Q6PIJ6	FBXO38	6	2	-0.10599	0.899433	0.164806	0.527418	FALSE	57	48	57	48	-0.0789916
Q9BSH4	TACO1	3	2	0.125171	1.13334	0.165575	0.528931	FALSE	38	38	38	38	0.692802
Q8TF39	ZNF483	7	5	-0.0916695	0.912407	0.165521	0.528931	FALSE	92	84	92	84	0.268584
O00217	NDUFS8	5	5	0.0688025	1.07122	0.165406	0.528931	FALSE	74	69	74	69	0.344054
P06241;P07947	FYN;YES1	1	1	-0.141921	0.867689	0.165778	0.529051	FALSE	13	13	13	13	0.665074
Q9NVC3	SLC38A7	2	1	-0.172099	0.841895	0.16581	0.529051	FALSE	24	14	24	14	-1.6242
Q8IUD2	ERC1	6	1	0.148203	1.15975	0.165944	0.529164	FALSE	51	40	51	40	-0.444972
Q8ND24	RNF214	8	3	-0.0691742	0.933164	0.166378	0.53023	FALSE	102	75	102	75	-0.753149
P49591	SARS	16	15	0.0591217	1.0609	0.166776	0.531182	FALSE	231	214	231	214	0.313167
P61204;P84077	ARF3;ARF1	6	5	0.0828028	1.08633	0.167102	0.531905	FALSE	85	74	85	74	0.0220495
Q7Z3J2	VPS35L	21	5	0.0649795	1.06714	0.167904	0.533721	FALSE	223	187	223	187	-0.146523
P06733;P09104;P13929	ENO1;ENO2;ENO3	3	2	0.11713	1.12427	0.167972	0.533721	FALSE	40	35	40	35	0.0697582
Q8IUH4;Q8IUH5	ZDHHC13;ZDHHC17	1	1	-0.107666	0.897928	0.167814	0.533721	FALSE	15	14	15	14	0.351554
Q96GA7	SDSL	5	3	0.127727	1.13624	0.170141	0.540294	FALSE	58	56	58	56	0.47048
Q99848	EBNA1BP2	6	2	-0.126537	0.881141	0.170626	0.541403	FALSE	73	52	73	52	-0.868393
P14678	SNRPB	2	1	-0.340092	0.711705	0.170693	0.541403	FALSE	21	18	21	18	-0.0237099
Q92882	OSTF1	2	2	0.0883059	1.09232	0.171038	0.542178	FALSE	28	28	28	28	0.678972
P17252	PRKCA	9	7	0.100805	1.10606	0.171842	0.543118	FALSE	116	115	116	115	0.606372
O95057	DIRAS1	5	5	-0.0801881	0.922943	0.171707	0.543118	FALSE	73	67	73	67	0.269721
A8MW92	PHF20L1	3	3	-0.114403	0.891898	0.171822	0.543118	FALSE	41	37	41	37	0.162255
Q9H8M1	COQ10B	4	1	0.13892	1.14903	0.171659	0.543118	FALSE	41	35	41	35	-0.109896
Q96IV0	NGLY1	2	1	0.138168	1.14817	0.171749	0.543118	FALSE	23	22	23	22	0.49243
Q16890	TPD52L1	2	2	-0.109955	0.895874	0.172629	0.545284	FALSE	30	28	30	28	0.348495
P48730;P49674	CSNK1D;CSNK1E	7	6	-0.0581259	0.943531	0.172751	0.545346	FALSE	102	93	102	93	0.235195
O95747	OXSR1	5	3	0.0830013	1.08654	0.17332	0.546821	FALSE	56	51	56	51	0.234967
A6NHL2;P68366;Q9BQE3;Q9NY65	TUBAL3;TUBA4A;TUBA1C;TUBA8	1	1	0.133032	1.14229	0.173487	0.547024	FALSE	15	14	15	14	0.351554
O00471	EXOC5	8	2	-0.119585	0.887289	0.173717	0.54743	FALSE	88	74	88	74	-0.160156
P05091	ALDH2	22	21	0.0880156	1.09201	0.174044	0.547491	FALSE	316	301	316	301	0.433924
Q9BXS5	AP1M1	10	10	-0.0544644	0.946992	0.173973	0.547491	FALSE	148	138	148	138	0.343794
Q9NRZ7	AGPAT3	7	5	0.0740693	1.07688	0.173975	0.547491	FALSE	92	83	92	83	0.176499
Q16637	SMN2	4	1	0.147346	1.15875	0.174283	0.547923	FALSE	35	35	35	35	0.693312
Q96AG4	LRRC59	9	7	-0.0797668	0.923332	0.175559	0.551609	FALSE	126	111	126	111	0.0590293
Q9NWU5	MRPL22	3	3	-0.0681974	0.934076	0.176114	0.552954	FALSE	42	39	42	39	0.324609
P52434	POLR2H	4	1	-0.118746	0.888034	0.176193	0.552954	FALSE	47	34	47	34	-0.781594
O75367	H2AFY	10	10	-0.0841278	0.919314	0.176362	0.553158	FALSE	147	138	147	138	0.391903
P43304	GPD2	36	28	0.0566442	1.05828	0.176762	0.553765	FALSE	483	438	483	438	0.21748
O95757;P34932;Q92598	HSPA4L;HSPA4;HSPH1	1	1	0.092521	1.09694	0.176686	0.553765	FALSE	15	14	15	14	0.351554
Q8NBX0	SCCPDH	11	9	0.0487445	1.04995	0.17708	0.554438	FALSE	143	133	143	133	0.31028
P07099	EPHX1	18	15	0.0733161	1.07607	0.177415	0.555161	FALSE	247	234	247	234	0.428328
Q5VWJ9	SNX30	6	2	0.0894305	1.09355	0.177629	0.555504	FALSE	75	63	75	63	-0.156938
Q9UIC8	LCMT1	4	3	0.10571	1.1115	0.177755	0.555575	FALSE	54	51	54	51	0.448121
Q15029	EFTUD2	35	27	-0.0443782	0.956592	0.178327	0.556835	FALSE	472	428	472	428	0.223481
Q08378	GOLGA3	22	6	-0.0559445	0.945592	0.178366	0.556835	FALSE	272	199	272	199	-0.839121
O75165	DNAJC13	15	6	0.0595019	1.06131	0.178515	0.556972	FALSE	162	138	162	138	-0.102244
Q9UGR2	ZC3H7B	5	3	-0.0890279	0.91482	0.17869	0.556972	FALSE	68	51	68	51	-0.699417
O75935	DCTN3	4	2	0.0882446	1.09226	0.178722	0.556972	FALSE	46	46	46	46	0.636758
Q5T4S7	UBR4	65	38	0.0314959	1.032	0.179484	0.559023	FALSE	797	718	797	718	0.193549
P51532	SMARCA4	8	5	-0.0861691	0.917439	0.179802	0.559687	FALSE	100	81	100	81	-0.332186
O94812	BAIAP3	5	1	0.199682	1.22101	0.180252	0.560434	FALSE	41	54	41	54	1.99405
O94827	PLEKHG5	8	3	-0.106671	0.898822	0.180162	0.560434	FALSE	89	68	89	68	-0.605027
P34932	HSPA4	35	28	0.0322253	1.03275	0.18039	0.560538	FALSE	472	440	472	440	0.33937
P26378;Q14576	ELAVL4;ELAVL3	1	1	-0.0893632	0.914513	0.180526	0.560634	FALSE	15	14	15	14	0.351554
Q9Y4W2	LAS1L	5	2	-0.0792177	0.923839	0.180675	0.560773	FALSE	64	50	64	50	-0.418695
P43034	PAFAH1B1	17	12	0.0498041	1.05107	0.180837	0.560908	FALSE	233	207	233	207	0.110837
P20073	ANXA7	14	12	0.0589268	1.0607	0.180928	0.560908	FALSE	196	183	196	183	0.342051
P02538;P13647	KRT6A;KRT5	2	1	0.354977	1.42615	0.181346	0.561879	FALSE	21	14	21	14	-0.920748
Q7Z739;Q9Y5A9	YTHDF3;YTHDF2	1	1	-0.166771	0.846393	0.182	0.56358	FALSE	14	13	14	13	0.33023
P08397	HMBS	2	1	0.0926976	1.09713	0.182222	0.563942	FALSE	21	22	21	22	0.93038
Q9NR45	NANS	10	7	0.0679995	1.07036	0.182796	0.565389	FALSE	120	112	120	112	0.367331
Q7Z406	MYH14	30	12	0.0586229	1.06038	0.183321	0.566069	FALSE	322	283	322	283	0.0591599
Q9Y3I0	RTCB	27	24	-0.0585187	0.943161	0.183333	0.566069	FALSE	393	363	393	363	0.296734
Q9BZK7	TBL1XR1	6	3	-0.10532	0.900036	0.183329	0.566069	FALSE	73	61	73	61	-0.163175
Q8N4T8	CBR4	4	3	0.102011	1.1074	0.18367	0.566783	FALSE	53	49	53	49	0.278013
Q8N612	FAM160A2	5	3	-0.114651	0.891677	0.184443	0.568841	FALSE	62	51	62	51	-0.353468
P05230	FGF1	4	3	0.117242	1.12439	0.184895	0.569906	FALSE	51	56	51	56	1.07481
A7KAX9	ARHGAP32	9	4	-0.0636028	0.938378	0.185282	0.570586	FALSE	101	73	101	73	-0.827759
Q9H082	RAB33B	2	1	0.104649	1.11032	0.185329	0.570586	FALSE	25	23	25	23	0.269696
Q8NG11	TSPAN14	1	1	0.120212	1.12774	0.185623	0.571163	FALSE	14	13	14	13	0.337154
P57721	PCBP3	8	4	-0.16783	0.845497	0.185833	0.571481	FALSE	101	80	101	80	-0.411987
Q96SN8	CDK5RAP2	1	1	0.103871	1.10946	0.186093	0.571954	FALSE	15	14	15	14	0.351554
P46459	NSF	44	37	0.026745	1.02711	0.186714	0.573533	FALSE	622	568	622	568	0.24929
Q9HC78	ZBTB20	8	5	-0.0886781	0.91514	0.187224	0.574769	FALSE	99	86	99	86	-0.0278706
Q96T23	RSF1	8	1	-0.131166	0.877072	0.187747	0.576043	FALSE	82	59	82	59	-0.892738
P61289	PSME3	9	7	-0.140368	0.869039	0.187926	0.576264	FALSE	123	100	123	100	-0.337028
P27105	STOM	9	3	0.167171	1.18196	0.188145	0.576605	FALSE	107	102	107	102	0.483557
Q86WG3	ATCAY	2	2	0.109844	1.1161	0.188454	0.57722	FALSE	30	28	30	28	0.348495
O75947	ATP5PD	8	7	0.0611014	1.06301	0.188709	0.577672	FALSE	110	103	110	103	0.353248
Q6NXN4	DPY19L2P1	1	1	-0.107651	0.897941	0.188998	0.578227	FALSE	12	13	12	13	1.01922
Q6P6B7	ANKRD16	1	1	-0.159097	0.852913	0.189151	0.578362	FALSE	12	11	12	11	0.412772
O60268	KIAA0513	10	9	-0.0516233	0.949687	0.18972	0.579772	FALSE	134	120	134	120	0.156826
Q9BRX8	PRXL2A	8	7	0.0797184	1.08298	0.190332	0.581058	FALSE	116	106	116	106	0.231406
Q86VE0	MYPOP	1	1	-0.0914275	0.912627	0.190358	0.581058	FALSE	15	13	15	13	-0.0057424
P55060	CSE1L	27	24	0.059976	1.06181	0.190679	0.581707	FALSE	383	353	383	353	0.293947
Q9BYD1	MRPL13	3	1	0.131113	1.1401	0.190789	0.581712	FALSE	29	29	29	29	0.640302
Q8N0X4	CLYBL	5	1	0.142594	1.15326	0.191116	0.582376	FALSE	51	49	51	49	0.516639
Q9HB19	PLEKHA2	13	8	-0.0598017	0.941951	0.191425	0.582985	FALSE	154	138	154	138	0.139937
P21266;P28161;P46439	GSTM3;GSTM2;GSTM5	1	1	0.171795	1.18743	0.192435	0.585395	FALSE	15	14	15	14	0.351554
O94880	PHF14	5	2	-0.0833939	0.919989	0.192348	0.585395	FALSE	64	48	64	48	-0.629298
Q9C040	TRIM2	26	21	-0.0284721	0.971929	0.194249	0.590031	FALSE	362	330	362	330	0.23526
Q12768	WASHC5	16	6	-0.0541276	0.947311	0.194129	0.590031	FALSE	180	160	180	160	0.117997
P01876	IGHA1	7	2	0.355051	1.42625	0.194289	0.590031	FALSE	52	54	52	54	0.762245
Q15746	MYLK	12	7	0.105626	1.11141	0.19476	0.591125	FALSE	146	132	146	132	0.202745
O96007	MOCS2	3	3	0.0913036	1.0956	0.195723	0.59311	FALSE	44	41	44	41	0.339776
Q07666	KHDRBS1	7	6	-0.0908457	0.913159	0.195857	0.59311	FALSE	98	89	98	89	0.21522
P05155	SERPING1	5	3	0.205051	1.22759	0.1956	0.59311	FALSE	52	52	52	52	0.613308
Q9H270	VPS11	14	8	-0.0497616	0.951456	0.195781	0.59311	FALSE	167	158	167	158	0.40914
Q9UKG1	APPL1	15	9	0.055601	1.05718	0.19614	0.593296	FALSE	195	176	195	176	0.186165
O14974	PPP1R12A	11	3	-0.177556	0.837314	0.196066	0.593296	FALSE	130	105	130	105	-0.371685
Q15784	NEUROD2	7	3	-0.113039	0.893116	0.196602	0.594358	FALSE	82	67	82	67	-0.286989
Q15165	PON2	5	4	0.110726	1.11709	0.197595	0.597022	FALSE	70	60	70	60	-0.0413575
P27544	CERS1	3	2	0.111742	1.11822	0.197752	0.597161	FALSE	43	38	43	38	0.0832546
Q13002	GRIK2	3	1	0.0894932	1.09362	0.198769	0.599894	FALSE	32	30	32	30	0.347165
Q9BTE6	AARSD1	6	5	-0.0842317	0.919218	0.199263	0.600275	FALSE	82	76	82	76	0.291876
O60306	AQR	17	10	0.0443581	1.04536	0.199011	0.600275	FALSE	224	190	224	190	-0.0965252
O60934	NBN	5	1	-0.0862435	0.917371	0.199344	0.600275	FALSE	54	43	54	43	-0.328028
Q86UE6	LRRTM1	3	1	0.104836	1.11053	0.199261	0.600275	FALSE	29	29	29	29	0.62292
Q13895	BYSL	5	1	-0.123232	0.884059	0.200618	0.60377	FALSE	61	47	61	47	-0.557473
Q9NX63	CHCHD3	8	4	0.0672096	1.06952	0.201283	0.605432	FALSE	81	74	81	74	0.223773
Q14721	KCNB1	5	3	-0.0823041	0.920992	0.201479	0.605683	FALSE	70	56	70	56	-0.400632
Q96MF6	COQ10A	2	1	0.184123	1.20216	0.202014	0.60695	FALSE	22	21	22	21	0.462371
Q99459	CDC5L	15	11	-0.0467269	0.954348	0.202337	0.607239	FALSE	197	179	197	179	0.201473
Q9UHA4	LAMTOR3	2	2	-0.079341	0.923725	0.202268	0.607239	FALSE	30	28	30	28	0.348495
Q9HCU5	PREB	8	4	0.0614098	1.06333	0.202823	0.608013	FALSE	93	81	93	81	0.060547
O14818	PSMA7	12	8	0.0513091	1.05265	0.202786	0.608013	FALSE	157	141	157	141	0.154103
Q8N163	CCAR2	22	13	-0.0886459	0.91517	0.203455	0.608546	FALSE	276	235	276	235	-0.0825293
Q09161	NCBP1	17	15	0.0527022	1.05412	0.20336	0.608546	FALSE	233	221	233	221	0.434066
Q6H8Q1	ABLIM2	8	4	0.0697334	1.07222	0.203153	0.608546	FALSE	87	81	87	81	0.336991
Q10469	MGAT2	1	1	-0.153604	0.857611	0.203352	0.608546	FALSE	13	12	13	12	0.437034
Q9Y4P8	WIPI2	6	6	0.052268	1.05366	0.203758	0.608941	FALSE	86	80	86	80	0.325607
Q5JSH3	WDR44	17	10	-0.0452371	0.955771	0.203978	0.608941	FALSE	195	178	195	178	0.245164
Q15046	KARS1	16	14	0.0387204	1.03948	0.204269	0.608941	FALSE	227	209	227	209	0.290567
Q9HCG7	GBA2	5	2	0.0844549	1.08812	0.204246	0.608941	FALSE	52	49	52	49	0.382325
Q5MIZ7;Q6IN85	PPP4R3B;PPP4R3A	2	1	-0.125225	0.882299	0.203904	0.608941	FALSE	27	23	27	23	-0.098992
P17152	TMEM11	3	3	0.0568316	1.05848	0.204219	0.608941	FALSE	45	42	45	42	0.347435
Q9NRG1	PRTFDC1	1	1	0.140779	1.15117	0.205129	0.611164	FALSE	15	12	15	12	-0.364614
O43488;O95154	AKR7A2;AKR7A3	1	1	0.112788	1.11939	0.205288	0.611296	FALSE	15	13	15	13	0.0758118
Q9H0S4	DDX47	5	4	-0.0673585	0.93486	0.206485	0.61452	FALSE	63	60	63	60	0.451707
P05023;P13637;P50993	ATP1A1;ATP1A3;ATP1A2	9	9	0.0612818	1.0632	0.206639	0.614577	FALSE	135	125	135	125	0.312974
O60885;Q15059	BRD4;BRD3	2	2	0.120182	1.1277	0.206734	0.614577	FALSE	28	26	28	26	0.347289
Q02218;Q9ULD0	OGDH;OGDHL	9	6	0.0382415	1.03898	0.207121	0.61535	FALSE	116	106	116	106	0.250121
Q9NXH9	TRMT1	5	1	-0.135624	0.873171	0.207224	0.61535	FALSE	50	31	50	31	-1.47175
O75521	ECI2	7	4	0.0765541	1.07956	0.20776	0.6166	FALSE	92	85	92	85	0.296217
Q6GYQ0	RALGAPA1	9	1	-0.141165	0.868346	0.207912	0.616709	FALSE	96	72	96	72	-0.751608
Q14137	BOP1	4	2	-0.0773754	0.925542	0.208618	0.618462	FALSE	49	39	49	39	-0.355131
Q00765	REEP5	3	2	-0.116208	0.89029	0.208958	0.619127	FALSE	40	34	40	34	-0.0854892
P62873;P62879	GNB1;GNB2	2	2	0.180388	1.19768	0.2094	0.620092	FALSE	30	28	30	28	0.348495
Q96DI7	SNRNP40	10	8	-0.0523146	0.94903	0.20955	0.620194	FALSE	123	122	123	122	0.61488
Q8NEH6	MNS1	1	1	0.108281	1.11436	0.209807	0.620611	FALSE	13	13	13	13	0.607163
Q8ND04	SMG8	5	1	0.127173	1.13561	0.211932	0.626204	FALSE	54	37	54	37	-1.1217
A2A3N6;P55036	PIPSL;PSMD4	2	2	-0.0885479	0.915259	0.211887	0.626204	FALSE	29	28	29	28	0.515545
Q9BWU0	SLC4A1AP	4	2	-0.0647215	0.937328	0.21224	0.626769	FALSE	46	39	46	39	-0.0863617
Q92522	H1FX	4	3	-0.143324	0.866473	0.212425	0.62697	FALSE	50	46	50	46	0.31786
Q13438	OS9	4	1	-0.109201	0.89655	0.213548	0.629937	FALSE	39	28	39	28	-0.781587
P43004	SLC1A2	14	11	0.0644549	1.06658	0.214004	0.630934	FALSE	185	171	185	171	0.309879
P12004	PCNA	5	4	0.0749605	1.07784	0.214468	0.631544	FALSE	64	64	64	64	0.687442
O43181	NDUFS4	3	2	-0.0593304	0.942395	0.214449	0.631544	FALSE	44	38	44	38	-0.0325736
O43679	LDB2	2	2	-0.136382	0.872509	0.214564	0.631544	FALSE	27	24	27	24	0.152606
P01111;P01112;P01116	NRAS;HRAS;KRAS	2	2	0.0890501	1.09314	0.214732	0.631689	FALSE	30	28	30	28	0.348495
Q9Y3U8	RPL36	4	3	-0.106992	0.898532	0.215075	0.632241	FALSE	54	52	54	52	0.463024
Q9H7L9	SUDS3	1	1	-0.107442	0.898128	0.215156	0.632241	FALSE	12	11	12	11	0.184898
Q9P0L0	VAPA	6	4	0.144167	1.15508	0.215971	0.634288	FALSE	70	62	70	62	0.0995071
Q86VS8	HOOK3	10	8	0.0523713	1.05377	0.216456	0.635172	FALSE	132	120	132	120	0.256023
P36873	PPP1CC	2	2	0.14041	1.15075	0.216509	0.635172	FALSE	30	28	30	28	0.348495
O75170	PPP6R2	13	7	-0.0510473	0.950234	0.217522	0.637794	FALSE	154	134	154	134	-0.0462844
Q8TCU6	PREX1	8	4	0.0658161	1.06803	0.217854	0.63807	FALSE	91	83	91	83	0.266911
O75936	BBOX1	7	1	0.116416	1.12346	0.217755	0.63807	FALSE	69	70	69	70	0.7751
P35916	FLT4	1	1	0.169379	1.18457	0.21963	0.642919	FALSE	15	14	15	14	0.351554
O43307;Q9NR80	ARHGEF9;ARHGEF4	1	1	-0.106177	0.899265	0.220404	0.644833	FALSE	15	14	15	14	0.351554
P46019	PHKA2	4	1	0.113409	1.12009	0.220909	0.645604	FALSE	37	33	37	33	0.205212
Q00537;Q07002	CDK17;CDK18	1	1	0.104758	1.11044	0.220904	0.645604	FALSE	15	13	15	13	-0.0207714
P31644	GABRA5	5	4	0.0782494	1.08139	0.221326	0.646469	FALSE	68	62	68	62	0.250791
Q02978	SLC25A11	17	16	0.039223	1.04	0.221709	0.647237	FALSE	248	233	248	233	0.384828
Q15545	TAF7	1	1	0.122546	1.13037	0.221978	0.647667	FALSE	12	11	12	11	0.337511
Q66LE6	PPP2R2D	1	1	-0.096171	0.908309	0.222465	0.648197	FALSE	15	14	15	14	0.351554
O43236;Q99719	SEPTIN4;SEPTIN5	2	2	-0.108689	0.89701	0.222523	0.648197	FALSE	29	24	29	24	-0.194188
P31483;Q01085	TIA1;TIAL1	3	2	-0.0824953	0.920816	0.222425	0.648197	FALSE	35	31	35	31	0.0869939
P63098	PPP3R1	5	5	-0.0743489	0.928348	0.22285	0.648797	FALSE	72	68	72	68	0.394679
P62487	POLR2G	4	2	-0.0934562	0.910778	0.223017	0.64893	FALSE	47	38	47	38	-0.331467
P35579;P35580;P35749;Q7Z406	MYH9;MYH10;MYH11;MYH14	1	1	0.0866264	1.09049	0.223445	0.649824	FALSE	15	14	15	14	0.351554
Q9BQ39	DDX50	7	4	-0.0736533	0.928994	0.223791	0.650477	FALSE	86	71	86	71	-0.196705
Q92552	MRPS27	3	3	-0.0921313	0.911985	0.225669	0.655372	FALSE	42	37	42	37	0.103784
P46776	RPL27A	5	4	-0.0629528	0.938988	0.22572	0.655372	FALSE	73	66	73	66	0.192038
Q567U6	CCDC93	7	4	0.0594611	1.06126	0.226307	0.656364	FALSE	77	77	77	77	0.704357
Q709C8	VPS13C	26	7	0.0542985	1.0558	0.226255	0.656364	FALSE	262	220	262	220	-0.184932
P35914	HMGCL	4	3	0.0733548	1.07611	0.226439	0.656391	FALSE	52	48	52	48	0.288873
Q5VWZ2	LYPLAL1	6	4	0.0682022	1.07058	0.226994	0.656782	FALSE	71	69	71	69	0.510242
O75379	VAMP4	3	2	-0.111571	0.894428	0.226979	0.656782	FALSE	41	37	41	37	0.147733
Q9NWB1	RBFOX1	2	2	-0.0894923	0.914395	0.22679	0.656782	FALSE	30	28	30	28	0.348495
Q9P291	ARMCX1	4	1	0.121329	1.129	0.227064	0.656782	FALSE	36	27	36	27	-0.673594
Q96AC6	KIFC2	5	2	0.105936	1.11175	0.22723	0.656906	FALSE	56	44	56	44	-0.442848
O75643	SNRNP200	68	51	-0.0329921	0.967546	0.227458	0.657208	FALSE	931	833	931	833	0.14843
Q0VDG4	SCRN3	4	3	0.0858384	1.08963	0.22758	0.657208	FALSE	51	46	51	46	0.214892
Q13085	ACACA	24	7	0.0512358	1.05257	0.228012	0.658101	FALSE	244	213	244	213	0.041914
Q6P2M8	PNCK	6	2	-0.116061	0.890421	0.228815	0.659353	FALSE	69	53	69	53	-0.595526
P09936	UCHL1	10	7	0.0814338	1.08484	0.228702	0.659353	FALSE	129	117	129	117	0.213634
P56945	BCAR1	1	1	0.111101	1.11751	0.228697	0.659353	FALSE	14	11	14	11	-0.499722
O75914;Q13153	PAK3;PAK1	5	4	-0.0699432	0.932447	0.229143	0.659941	FALSE	66	61	66	61	0.289667
P50897	PPT1	10	9	-0.0789552	0.924081	0.229319	0.660093	FALSE	146	134	146	134	0.269152
Q9NR30	DDX21	7	3	-0.0735505	0.929089	0.229926	0.661484	FALSE	92	71	92	71	-0.582617
P52943	CRIP2	2	2	0.124258	1.13231	0.230425	0.662209	FALSE	30	27	30	27	0.168175
Q9Y584	TIMM22	1	1	0.100917	1.10619	0.230349	0.662209	FALSE	15	14	15	14	0.351554
Q05639	EEF1A2	13	11	-0.0415952	0.959258	0.230662	0.662534	FALSE	181	165	181	165	0.226512
Q9P2C4	TMEM181	2	1	-0.105926	0.899491	0.232124	0.666377	FALSE	18	13	18	13	-0.764724
P19387	POLR2C	4	1	-0.098597	0.906108	0.232439	0.666924	FALSE	40	29	40	29	-0.778276
Q9NX46	ADPRHL2	5	4	0.0527501	1.05417	0.232862	0.667635	FALSE	71	63	71	63	0.101749
P51153	RAB13	2	1	0.1233	1.13122	0.232937	0.667635	FALSE	18	19	18	19	0.961435
P08133	ANXA6	37	32	0.0557349	1.05732	0.233102	0.667751	FALSE	508	473	508	473	0.329455
Q9Y3E1	HDGFL3	3	2	-0.116912	0.889664	0.23328	0.667904	FALSE	44	38	44	38	-0.0456457
Q7Z6L0	PRRT2	4	2	-0.101489	0.903491	0.234831	0.67091	FALSE	53	43	53	43	-0.267566
O60814;P57053;P58876;P62807;Q5QNW6;Q93079;Q99877;Q99879;Q99880	H2BC12;H2BFS;HIST1H2BD;H2BC6;HIST2H2BF;HIST1H2BH;H2BC15;H2BC14;H2BC13	2	2	0.0767133	1.07973	0.234742	0.67091	FALSE	30	28	30	28	0.348495
Q96M27	PRRC1	3	2	-0.0797749	0.923324	0.234611	0.67091	FALSE	37	28	37	28	-0.625199
Q13371	PDCL	3	1	0.115269	1.12217	0.234748	0.67091	FALSE	34	35	34	35	0.793295
Q7Z3U7	MON2	15	9	0.0449125	1.04594	0.235093	0.671301	FALSE	182	162	182	162	0.14744
Q5XPI4	RNF123	10	1	-0.0937384	0.910521	0.2358	0.672961	FALSE	83	72	83	72	0.0221209
P62820;Q9H0U4	RAB1A;RAB1B	1	1	0.124272	1.13232	0.235965	0.673071	FALSE	15	14	15	14	0.351554
Q15637	SF1	5	2	-0.0975038	0.907099	0.236125	0.673171	FALSE	53	45	53	45	-0.0196736
Q9BRG1	VPS25	3	2	-0.0834491	0.919938	0.236423	0.673661	FALSE	40	31	40	31	-0.543123
Q12788	TBL3	7	2	-0.0976962	0.906924	0.236699	0.673902	FALSE	76	54	76	54	-0.870603
P13861	PRKAR2A	12	9	0.0437537	1.04473	0.23676	0.673902	FALSE	162	145	162	145	0.14436
Q9BYD6	MRPL1	3	3	-0.0837068	0.919701	0.237471	0.675569	FALSE	43	39	43	39	0.230696
P24390	KDELR1	1	1	-0.111217	0.894744	0.237813	0.676182	FALSE	14	11	14	11	-0.445644
Q99584	S100A13	3	3	0.166336	1.18097	0.238356	0.677365	FALSE	45	42	45	42	0.347435
Q96F07	CYFIP2	36	25	-0.0421556	0.958721	0.23897	0.678508	FALSE	473	416	473	416	0.0680853
O95294	RASAL1	15	6	-0.0660301	0.936103	0.239138	0.678508	FALSE	182	156	182	156	-0.013848
Q9H2U2	PPA2	6	4	0.0521496	1.05353	0.239047	0.678508	FALSE	82	70	82	70	-0.0242262
P63208	SKP1	6	5	0.0639073	1.06599	0.239883	0.68026	FALSE	86	81	86	81	0.37657
P61758	VBP1	7	5	0.0571077	1.05877	0.240057	0.680395	FALSE	91	84	91	84	0.28978
P42285	MTREX	13	4	-0.0502872	0.950956	0.240191	0.680415	FALSE	146	112	146	112	-0.576347
O60749	SNX2	12	7	0.0526271	1.05404	0.241412	0.68279	FALSE	145	129	145	129	0.12551
Q9H9G7;Q9UKV8;Q9UL18	AGO3;AGO2;AGO1	5	4	-0.065549	0.936553	0.241403	0.68279	FALSE	67	61	67	61	0.197708
Q8TEA7	TBCK	6	1	-0.109716	0.896089	0.241215	0.68279	FALSE	60	56	60	56	0.421105
P20338;P61018	RAB4A;RAB4B	2	2	0.075894	1.07885	0.242819	0.686405	FALSE	30	28	30	28	0.348495
Q9Y3C6	PPIL1	5	4	-0.0675409	0.934689	0.243052	0.68654	FALSE	70	64	70	64	0.258136
Q6PJT7	ZC3H14	5	4	-0.0634881	0.938485	0.243123	0.68654	FALSE	69	70	69	70	0.72982
Q9BX68	HINT2	2	1	0.0985366	1.10355	0.24491	0.691222	FALSE	24	24	24	24	0.58077
Q96A65	EXOC4	19	9	-0.0377196	0.962983	0.245671	0.692861	FALSE	224	191	224	191	-0.0697144
P83111	LACTB	9	2	0.0971769	1.10206	0.245749	0.692861	FALSE	68	68	68	68	0.601029
P06241;P07947;P12931	FYN;YES1;SRC	2	2	0.140124	1.15042	0.24616	0.693653	FALSE	29	28	29	28	0.501867
Q15154	PCM1	13	7	-0.0601062	0.941665	0.246941	0.695487	FALSE	155	130	155	130	-0.157776
Q7KZ85	SUPT6H	23	11	-0.0366479	0.964016	0.24727	0.695681	FALSE	263	248	263	248	0.437813
P45983;P45984;P53779;Q15759;Q16539	MAPK8;MAPK9;MAPK10;MAPK11;MAPK14	1	1	-0.0775074	0.92542	0.247177	0.695681	FALSE	15	14	15	14	0.351554
Q15293	RCN1	13	12	0.071203	1.0738	0.247563	0.696141	FALSE	173	167	173	167	0.517451
Q9UMS4	PRPF19	10	9	-0.0649779	0.937088	0.248194	0.697548	FALSE	145	138	145	138	0.426481
Q16288	NTRK3	5	2	0.0929212	1.09738	0.248875	0.699096	FALSE	53	52	53	52	0.510929
Q13454	TUSC3	4	1	-0.0944079	0.909912	0.249617	0.70074	FALSE	51	40	51	40	-0.487747
O15540	FABP7	5	4	0.0987229	1.10376	0.249722	0.70074	FALSE	69	65	69	65	0.392941
Q5VVQ6	YOD1	1	1	0.123986	1.132	0.250088	0.7014	FALSE	13	11	13	11	-0.0970892
P49116	NR2C2	8	3	-0.058603	0.943081	0.25023	0.701431	FALSE	93	78	93	78	-0.137218
Q53S58	TMEM177	2	2	-0.0992376	0.905528	0.250706	0.702398	FALSE	29	26	29	26	0.168019
P42025	ACTR1B	5	3	0.0525315	1.05394	0.251187	0.703009	FALSE	59	50	59	50	-0.0849394
Q9NYF8;Q9Y2W1	BCLAF1;THRAP3	1	1	-0.22689	0.797008	0.251172	0.703009	FALSE	15	13	15	13	-0.0146716
Q05516	ZBTB16	3	1	0.0932453	1.09773	0.251421	0.703295	FALSE	25	26	25	26	0.792374
Q9UHD9	UBQLN2	5	3	-0.0932192	0.910994	0.251839	0.704098	FALSE	63	48	63	48	-0.5713
P41743	PRKCI	4	1	-0.0920258	0.912082	0.25216	0.704626	FALSE	43	37	43	37	-0.0261332
Q8N201	INTS1	18	4	-0.0732672	0.929352	0.252624	0.705555	FALSE	207	161	207	161	-0.522513
P17931	LGALS3	5	4	0.0971044	1.10198	0.253035	0.706334	FALSE	66	64	66	64	0.524977
P38159;Q96E39	RBMX;RBMXL1	3	2	-0.151031	0.859821	0.253687	0.707786	FALSE	38	31	38	31	-0.219926
O75131;O95741;Q86YQ8;Q8IYJ1;Q96A23;Q96FN4;Q9HCH3;Q9UBL6	CPNE3;CPNE6;CPNE8;CPNE9;CPNE4;CPNE2;CPNE5;CPNE7	1	1	0.0708982	1.07347	0.253971	0.70821	FALSE	15	14	15	14	0.351554
P27448;Q7KZI7;Q96L34;Q9P0L2	MARK3;MARK2;MARK4;MARK1	2	1	-0.101348	0.903619	0.25507	0.710553	FALSE	26	22	26	22	-0.0788218
O95183	VAMP5	1	1	0.0825167	1.08602	0.255238	0.710553	FALSE	15	14	15	14	0.351554
Q99766	DMAC2L	2	2	0.0914277	1.09574	0.255148	0.710553	FALSE	30	28	30	28	0.348495
O75828	CBR3	4	1	0.0997713	1.10492	0.255343	0.710553	FALSE	43	41	43	41	0.431675
O95989	NUDT3	6	4	0.048244	1.04943	0.255791	0.71143	FALSE	79	66	79	66	-0.163726
Q9H649	NSUN3	1	1	0.150226	1.1621	0.256103	0.71193	FALSE	14	14	14	14	0.68764
P24928	POLR2A	18	8	-0.0479704	0.953162	0.256352	0.712251	FALSE	212	180	212	180	-0.0715274
O14773	TPP1	5	5	-0.0758571	0.926949	0.256756	0.713004	FALSE	75	70	75	70	0.346573
P02730	SLC4A1	6	4	0.16519	1.17962	0.256984	0.713268	FALSE	68	67	68	67	0.560995
Q8NFD5	ARID1B	14	9	-0.0493356	0.951862	0.258014	0.715756	FALSE	180	155	180	155	-0.0136961
Q96DE0	NUDT16	3	1	0.13517	1.14473	0.258195	0.715885	FALSE	30	22	30	22	-0.82299
O75335	PPFIA4	7	2	-0.0998455	0.904977	0.258356	0.715963	FALSE	82	63	82	63	-0.553961
Q53FP2	TMEM35A	5	4	0.0852998	1.08904	0.259248	0.718062	FALSE	70	64	70	64	0.256822
Q96ST3	SIN3A	13	6	-0.039972	0.960816	0.259392	0.71809	FALSE	162	126	162	126	-0.504331
Q5H9R7	PPP6R3	8	2	0.0590485	1.06083	0.259773	0.718772	FALSE	81	72	81	72	0.091995
P52597	HNRNPF	4	3	0.0599391	1.06177	0.260028	0.719106	FALSE	54	52	54	52	0.505099
Q9Y6R1	SLC4A4	12	10	0.123064	1.13096	0.260284	0.719336	FALSE	164	155	164	155	0.378696
O75208	COQ9	3	1	0.0882023	1.09221	0.26038	0.719336	FALSE	27	29	27	29	0.949715
Q9BSJ8	ESYT1	12	10	0.0417484	1.04263	0.260957	0.71982	FALSE	160	151	160	151	0.400165
Q9GZS3	WDR61	7	6	-0.0458342	0.9552	0.260958	0.71982	FALSE	98	90	98	90	0.283198
Q86WJ1	CHD1L	4	1	-0.15484	0.856552	0.260709	0.71982	FALSE	36	25	36	25	-1.05212
P54803	GALC	6	2	-0.129865	0.878214	0.261726	0.721566	FALSE	69	53	69	53	-0.6206
P07900;P08238;Q14568;Q58FG1	HSP90AA1;HSP90AB1;HSP90AA2P;HSP90AA4P	1	1	0.0857569	1.08954	0.261923	0.721739	FALSE	15	14	15	14	0.351554
Q9NUL5	SHFL	2	1	-0.104253	0.900998	0.262248	0.722261	FALSE	25	27	25	27	0.915054
Q9Y2J2	EPB41L3	29	21	0.0496294	1.05088	0.263256	0.724663	FALSE	376	346	376	346	0.260884
Q96DV4	MRPL38	2	1	0.148229	1.15978	0.263693	0.725496	FALSE	23	18	23	18	-0.486394
P53602	MVD	7	4	0.0585844	1.06033	0.264772	0.727341	FALSE	80	77	80	77	0.469265
Q00975	CACNA1B	7	1	0.136255	1.14597	0.264628	0.727341	FALSE	67	53	67	53	-0.460471
Q9BQE5	APOL2	2	1	-0.0805721	0.922588	0.264644	0.727341	FALSE	21	22	21	22	0.821761
Q05586	GRIN1	13	10	0.0416278	1.04251	0.265801	0.729793	FALSE	168	157	168	157	0.340741
P09012	SNRPA	2	1	-0.103019	0.90211	0.266345	0.730914	FALSE	28	23	28	23	-0.290046
Q9Y4G8	RAPGEF2	26	17	-0.0370544	0.963624	0.26694	0.732169	FALSE	341	295	341	295	-0.00202529
O43422	THAP12	1	1	-0.0754553	0.927321	0.267421	0.733114	FALSE	14	12	14	12	0.00332264
P22626	HNRNPA2B1	20	18	0.0339153	1.0345	0.267761	0.733365	FALSE	284	265	284	265	0.34358
Q15370	ELOB	4	3	0.0479027	1.04907	0.267786	0.733365	FALSE	57	50	57	50	0.0245513
Q8N0W3	FCSK	3	2	0.0980548	1.10302	0.268297	0.734388	FALSE	41	36	41	36	0.0169432
O75051	PLXNA2	5	1	0.106625	1.11252	0.268741	0.734726	FALSE	43	40	43	40	0.250274
P36959	GMPR	8	1	0.15425	1.16678	0.26897	0.734726	FALSE	49	51	49	51	0.98159
Q8NFQ8	TOR1AIP2	2	1	0.0885069	1.09254	0.268892	0.734726	FALSE	24	22	24	22	0.252908
Q9H999	PANK3	1	1	-0.101733	0.903271	0.268654	0.734726	FALSE	15	12	15	12	-0.316475
P02768	ALB	42	32	0.224709	1.25196	0.26952	0.735853	FALSE	521	517	521	517	0.609068
Q9BPU6	DPYSL5	20	9	-0.0486402	0.952524	0.270085	0.736646	FALSE	236	196	236	196	-0.173826
Q86SK9	SCD5	2	2	0.0991364	1.10422	0.270006	0.736646	FALSE	26	26	26	26	0.68833
Q9UL46	PSME2	6	5	0.0763999	1.07939	0.270794	0.738205	FALSE	80	72	80	72	0.164923
P28472	GABRB3	4	4	-0.0692865	0.933059	0.27145	0.739615	FALSE	59	54	59	54	0.239925
P14867;P31644;P34903;P47869	GABRA1;GABRA5;GABRA3;GABRA2	1	1	-0.0892224	0.914642	0.272056	0.740888	FALSE	15	12	15	12	-0.420485
P63027	VAMP2	4	4	0.0632296	1.06527	0.272708	0.742288	FALSE	60	56	60	56	0.346898
O75083	WDR1	19	15	0.0283999	1.02881	0.273231	0.743333	FALSE	254	236	254	236	0.341668
Q5VUB5	FAM171A1	8	3	0.0888559	1.09292	0.273569	0.743874	FALSE	82	74	82	74	0.243724
P48651	PTDSS1	3	2	0.0693696	1.07183	0.274566	0.746205	FALSE	43	35	43	35	-0.290563
P55209;Q99733	NAP1L1;NAP1L4	2	1	0.0791125	1.08233	0.276102	0.75	FALSE	26	24	26	24	0.33406
Q8N0X7	SPART	4	3	0.08831	1.09233	0.27655	0.750603	FALSE	50	46	50	46	0.283438
Q14155	ARHGEF7	13	7	-0.0404751	0.960333	0.276745	0.750603	FALSE	169	157	169	157	0.317864
P08237;P17858;Q01813	PFKM;PFKL;PFKP	2	2	0.0809976	1.08437	0.276642	0.750603	FALSE	30	28	30	28	0.348495
O75808	CAPN15	1	1	0.115567	1.12251	0.277192	0.751055	FALSE	13	12	13	12	0.302314
Q15459	SF3A1	19	13	-0.070544	0.931887	0.277143	0.751055	FALSE	258	216	258	216	-0.175392
Q9UIJ7	AK3	12	10	0.0724172	1.0751	0.277929	0.751531	FALSE	172	152	172	152	0.0931078
Q9BVK6	TMED9	5	5	0.0551148	1.05666	0.277524	0.751531	FALSE	74	67	74	67	0.21562
O76054	SEC14L2	17	10	0.04724	1.04837	0.277745	0.751531	FALSE	206	185	206	185	0.195792
Q86T65;Q9Y4D1	DAAM2;DAAM1	2	1	0.0836662	1.08727	0.277874	0.751531	FALSE	26	26	26	26	0.706829
Q9UHY1	NRBP1	5	4	-0.0520805	0.949252	0.278122	0.751675	FALSE	71	63	71	63	0.137897
Q09472;Q92793	EP300;CREBBP	2	1	0.112637	1.11923	0.278379	0.751988	FALSE	24	26	24	26	1.07488
Q8WZA9	IRGQ	8	4	-0.0580592	0.943594	0.278676	0.752331	FALSE	92	74	92	74	-0.385743
Q6P1L5	FAM117B	1	1	-0.0998097	0.90501	0.278787	0.752331	FALSE	13	12	13	12	0.399567
P03886	MT-ND1	6	4	-0.0565586	0.945011	0.279143	0.752913	FALSE	79	71	79	71	0.180808
O75582	RPS6KA5	22	15	-0.0676148	0.93462	0.280405	0.755936	FALSE	281	252	281	252	0.172823
Q9BQ69	MACROD1	3	3	0.0957703	1.10051	0.281051	0.757297	FALSE	41	42	41	42	0.757179
Q9GZQ3	COMMD5	2	2	0.0839329	1.08756	0.281607	0.758412	FALSE	27	25	27	25	0.284385
Q9HD20	ATP13A1	18	11	-0.0442026	0.95676	0.281955	0.758968	FALSE	219	193	219	193	0.0879967
P20645	M6PR	3	3	-0.0630039	0.93894	0.282339	0.759209	FALSE	45	41	45	41	0.253591
O43252;O95340	PAPSS1;PAPSS2	1	1	-0.13443	0.874214	0.28254	0.759209	FALSE	12	12	12	12	0.68445
Q9Y4C8	RBM19	4	1	0.0952971	1.09999	0.282383	0.759209	FALSE	36	26	36	26	-0.90165
Q6UXV4	APOOL	8	6	0.0554374	1.057	0.282612	0.759209	FALSE	105	96	105	96	0.257156
O60293	ZFC3H1	1	1	-0.104424	0.900843	0.283174	0.760337	FALSE	13	11	13	11	0.0170906
[truncated: 3,360 more rows]

## Sheet: Table S2_altered SD proteins
Supplementary Table 2. List of all 151 proteins found significantly altered in SD dentate gyrus tissues, following differential abundance analysis.
MSqRob was used for differential testing at the peptide level, accounting for batches as random variable in the regression model.
P-values were adjusted for multiple testing using the Benjamini–Hochberg False Discovery Rate (FDR) procedure.
Proteins with differential abundance were defined by FDR <1% and log2 fold change of ±0.3.
In case of ambiguous protein annotations, the first protein was selected for subsequent analyses.
The top 50 protein are highlighted in red.
Gene symbol	Protein name	Fold change (log2)	Fold change	P-value	FDR
EPPK1	Epiplakin	0.711999	2.03806	3.21467e-10	5.79836e-07
CPD	Carboxypeptidase D	-0.491526	0.611693	7.13145e-10	8.87299e-07
CTNNB1	Catenin beta-1	0.411188	1.50861	8.28632e-10	8.87299e-07
FHL1	Four and a half LIM domains protein 1	0.348631	1.41713	1.24128e-09	1.10764e-06
CSRP1	Cysteine and glycine-rich protein 1	0.588404	1.80111	2.21115e-09	1.47981e-06
SEPTIN7	Septin-7	0.310921	1.36468	3.42077e-09	2.03498e-06
PSAT1	Phosphoserine aminotransferase	0.559217	1.7493	4.7237e-09	2.52907e-06
SCRIB	Protein scribble homolog	0.382764	1.46633	7.83983e-09	3.81586e-06
CLU	Clusterin	0.425225	1.52993	1.01868e-08	4.40679e-06
CTNND1	Catenin delta-1	0.308968	1.36202	1.07001e-08	4.40679e-06
ARSB	Arylsulfatase B	-0.749256	0.472718	1.32426e-08	5.06435e-06
HSPB1	Heat shock protein family b (small) member 1	0.760647	2.13966	4.31121e-08	1.53881e-05
HIBADH	3-hydroxyisobutyrate dehydrogenase, mitochondrial	0.350509	1.41979	1.24419e-07	3.70076e-05
RAB12	Ras-related protein Rab-12	0.33696	1.40068	1.39642e-07	3.93496e-05
ADH5	Alcohol dehydrogenase class-3	0.395901	1.48572	2.80577e-07	4.85324e-05
AK1	Adenylate kinase isoenzyme 1	0.350851	1.42028	2.39322e-07	4.85324e-05
CAMK2D	Calcium/calmodulin-dependent protein kinase type II subunit delta	0.416947	1.51732	2.78524e-07	4.85324e-05
CFDP1	Craniofacial development protein 1	0.594375	1.8119	2.32503e-07	4.85324e-05
ESD	S-formylglutathione hydrolase/Esterase D	0.308912	1.36194	2.77568e-07	4.85324e-05
GNAI2	Guanine nucleotide-binding protein G(i) subunit alpha-2	0.348611	1.4171	2.06601e-07	4.85324e-05
RAP1A	Ras-related protein Rap-1A	0.377657	1.45886	2.04654e-07	4.85324e-05
TAGLN3	Transgelin-3	0.427548	1.53349	2.3868e-07	4.85324e-05
DGKZ	Diacylglycerol kinase zeta	-0.441826	0.642861	3.10737e-07	5.04147e-05
NADK2	NAD kinase 2, mitochondrial	0.410016	1.50684	3.09448e-07	5.04147e-05
PGM1	Phosphoglucomutase-1	0.32348	1.38193	3.49844e-07	5.35161e-05
CTNNA2	Catenin alpha-2	0.374222	1.45386	3.63922e-07	5.41234e-05
GFAP	Glial fibrillary acidic protein	0.889119	2.43299	4.56909e-07	6.6116e-05
GSC	Homeobox protein goosecoid	0.98877	2.68793	5.26638e-07	6.87712e-05
IDH1	Isocitrate dehydrogenase [nadp] cytoplasmic	0.417177	1.51767	5.24369e-07	6.87712e-05
SUMO3	Small ubiquitin-like modifier 3	1.14613	3.14599	4.89469e-07	6.87712e-05
TPRG1L	Tumor protein p63-regulated gene 1-like protein	0.414626	1.5138	5.24632e-07	6.87712e-05
PLEC	Plectin	0.562523	1.7551	7.28226e-07	9.28314e-05
SLC44A2	Choline transporter-like protein 2	0.551166	1.73528	7.9218e-07	9.86356e-05
CACNA1A	Voltage-dependent P/Q-type calcium channel subunit alpha-1A	1.27184	3.56741	8.50101e-07	0.000101143
GNB4	Guanine nucleotide-binding protein subunit beta-4	0.52043	1.68275	8.8395e-07	0.000102884
RFTN2	Raftlin-2	0.400186	1.4921	1.17545e-06	0.000131112
PLSCR4	Phospholipid scramblase 4	0.73512	2.08573	1.23414e-06	0.000134849
ADD3	Gamma-adducin	0.327164	1.38703	1.32231e-06	0.000141592
CAB39L	Calcium-binding protein 39-like	0.357264	1.42941	1.77283e-06	0.000186112
CNN3	Calponin-3	0.463777	1.59007	1.93848e-06	0.000196933
HEPACAM	Hepatocyte cell adhesion molecule	0.498146	1.64567	1.94947e-06	0.000196933
GSTP1	Glutathione S-transferase P	0.437347	1.54859	1.9905e-06	0.000197354
FABP5	Fatty acid-binding protein, epidermal	0.711353	2.03674	2.10834e-06	0.000200611
PHGDH	D-3-phosphoglycerate dehydrogenase	0.400221	1.49215	2.1506e-06	0.000200611
SORBS1	Sorbin and SH3 domain-containing protein 1	0.418212	1.51924	2.14836e-06	0.000200611
PDLIM5	PDZ and LIM domain protein 5	0.383101	1.46683	2.40234e-06	0.000218002
AHNAK	Neuroblast differentiation-associated protein AHNAK	0.395608	1.48529	2.94355e-06	0.000262663
CTNND2	Catenin delta-2	0.327884	1.38803	3.127e-06	0.000270031
PLXNB1	Plexin-B1	0.445714	1.56161	3.08051e-06	0.000270031
JUP	Junction plakoglobin	0.39461	1.48381	3.55491e-06	0.000297391
TPPP3	Tubulin polymerization-promoting protein family member 3	0.757606	2.13316	3.54279e-06	0.000297391
UBTF	Upstream binding transcription factor	-0.316311	0.728833	3.644e-06	0.000299581
SEPTIN2	Septin-2	0.398904	1.49019	5.34774e-06	0.000398966
TNC	Tenascin	0.866964	2.37968	5.36525e-06	0.000398966
SLC25A1	Tricarboxylate transport protein, mitochondrial	0.381576	1.46459	5.47963e-06	0.000401889
GPR37L1	Prosaposin receptor GPR37L1	0.664204	1.94294	6.25683e-06	0.000446655
SLC1A3	Excitatory amino acid transporter 1	0.409583	1.50619	6.88116e-06	0.00048476
SNTB1	Beta-1-syntrophin	0.399318	1.49081	7.02082e-06	0.000488175
TNR	Tenascin-R	0.423745	1.52767	7.20439e-06	0.000494517
DDAH1	N(G),N(G)-dimethylarginine dimethylaminohydrolase 1	0.391847	1.47971	7.92535e-06	0.000529512
PGM5	Phosphoglucomutase-like protein 5	0.765903	2.15094	7.98792e-06	0.000529512
PRDX1	Peroxiredoxin-1	0.521341	1.68428	8.01092e-06	0.000529512
IMPA1	Myo-inositol-1(or 4)-monophosphatase	0.347543	1.41559	8.85614e-06	0.000578241
PADI2	Protein-arginine deiminase type-2	0.807946	2.2433	9.22182e-06	0.000594863
VIM	Vimentin	0.613318	1.84655	1.01094e-05	0.000636776
CA2	Carbonic anhydrase 2	0.443705	1.55847	1.02558e-05	0.000638485
CDH2	Cadherin-2	0.467718	1.59635	1.11466e-05	0.000672656
GNA13	Guanine nucleotide-binding protein subunit alpha-13	0.484994	1.62416	1.11816e-05	0.000672656
GAA	Lysosomal alpha-glucosidase	-0.346003	0.707511	1.17657e-05	0.000678199
LAP3	Cytosol aminopeptidase	0.416522	1.51668	1.17804e-05	0.000678199
ZNF512	Zinc finger protein 512	-0.399442	0.670694	1.17306e-05	0.000678199
GLB1	Beta-galactosidase	-0.449306	0.638071	1.23701e-05	0.000697153
PADI1	Protein-arginine deiminase type-1	0.930221	2.53507	1.23439e-05	0.000697153
SQSTM1	Sequestosome-1	0.513728	1.67151	1.39114e-05	0.000767853
VCAN	Versican core protein	0.821057	2.2729	1.44821e-05	0.000791196
HSP90AA1	Heat shock protein HSP 90-alpha	0.314289	1.36929	1.50707e-05	0.000806887
AKR7A3	Aflatoxin B1 aldehyde reductase member 3	0.486285	1.62626	1.71098e-05	0.000890034
RUFY2	Run and fyve domain-containing protein 2	-0.636815	0.528974	1.71224e-05	0.000890034
CRYL1	L-gulonate 3-dehydrogenase	0.458215	1.58125	1.79742e-05	0.000916514
ENTPD2	Ectonucleoside triphosphate diphosphohydrolase 2	0.848572	2.33631	2.21064e-05	0.00108585
HSPA2	Heat shock-related 70 kDa protein 2	0.4557	1.57728	2.19966e-05	0.00108585
ITPKB	1D-myo-inositol-triphosphate 3-kinase	0.542009	1.71946	2.20368e-05	0.00108585
CIRBP	Cold-inducible RNA-binding protein	-0.948715	0.387238	2.33161e-05	0.00112464
RAB6A	Ras-related protein Rab-6A	0.363056	1.43772	2.3145e-05	0.00112464
SEZ6L2	Seizure 6-like protein 2	-0.328996	0.719646	2.37487e-05	0.00113527
PYGB	Glycogen phosphorylase, brain form	0.362546	1.43698	2.5333e-05	0.00116925
SPR	Sepiapterin reductase	0.307715	1.36031	2.58923e-05	0.00118485
BCAN	Brevican core protein	0.535106	1.70763	2.70183e-05	0.00119551
CKAP4	Cytoskeleton-associated protein 4	-0.344776	0.708379	2.6878e-05	0.00119551
GAS7	Growth arrest-specific protein 7	-0.674863	0.509226	2.63491e-05	0.00119551
SEPTIN9	Septin-9	0.376239	1.4568	2.67092e-05	0.00119551
XPC	DNA repair protein complementing XP-C cells	-0.630404	0.532377	2.74907e-05	0.00120644
CKB	Creatine kinase B-type	0.316686	1.37257	2.97791e-05	0.00128578
ATP1B2	Sodium/potassium-transporting ATPase subunit beta-2	0.439494	1.55192	3.15263e-05	0.00135033
NTM	Neurotrimin	0.358232	1.4308	3.2407e-05	0.00135552
CD44	CD44 antigen	0.779992	2.18145	3.62548e-05	0.00148174
ISYNA1	Myo-inositol-1-phosphate synthase	0.365056	1.44059	3.79507e-05	0.00151633
CD38	ADP-ribosyl cyclase/cyclic ADP-ribose hydrolase 1	0.554661	1.74135	4.26291e-05	0.00166596
ZMAT4	Zinc finger matrin-type 4	-0.307149	0.735541	4.50532e-05	0.00173216
PLBD2	Phospholipase b domain containing 2	-0.554261	0.574496	4.63645e-05	0.0017391
LHPP	Phospholysine phosphohistidine inorganic pyrophosphate phosphatase	0.423569	1.5274	4.82431e-05	0.00178133
DPYSL3	Dihydropyrimidinase-related protein 3	0.372955	1.45202	5.0039e-05	0.00182251
SELENBP1	Selenium-binding protein 1	0.459408	1.58314	5.37331e-05	0.00191791
CNTN1	Contactin-1	0.322013	1.3799	5.81531e-05	0.00200872
PAFAH1B2	Platelet-activating factor acetylhydrolase IB subunit beta	0.306165	1.35821	6.23792e-05	0.00211378
MRAS	Muscle ras oncogene homolog	0.300187	1.35011	6.35671e-05	0.00212711
DBI	Diazepam-binding inhibitor (gaba receptor modulator, acyl-coa-binding protein)	0.40138	1.49388	6.73594e-05	0.00222619
HAPLN1	Hyaluronan and proteoglycan link protein 1	0.557889	1.74698	6.8435e-05	0.00224786
PRDX6	Peroxiredoxin-6	0.488523	1.62991	7.13072e-05	0.00232792
MLC1	Megalencephalic leukoencephalopathy with subcortical cysts 1	0.515287	1.67412	7.32451e-05	0.00234823
GNPDA1	Glucosamine-6-phosphate isomerase 1	0.317362	1.3735	7.42418e-05	0.00236601
CRYZ	Nadph:quinone reductase	0.504756	1.65658	7.79113e-05	0.00242522
HSPA1A	Heat shock protein family a member 1a	0.398544	1.48965	8.12679e-05	0.00250062
ACAA2	3-ketoacyl-CoA thiolase, mitochondrial	0.377381	1.45846	8.25741e-05	0.0025263
GPM6B	cDNA FLJ54144, highly similar to Neuronal membrane glycoprotein M6-b	0.466697	1.59472	8.94362e-05	0.00269012
EZR	Villin 2 (ezrin)	0.391804	1.47965	9.44037e-05	0.00282367
GLUD1	Glutamate dehydrogenase 1, mitochondrial	0.304475	1.35591	9.49391e-05	0.00282391
UBE2L3	Ubiquitin-conjugating enzyme E2L 3	0.310958	1.36473	9.72936e-05	0.00287795
ANP32B	Acidic leucine-rich nuclear phosphoprotein 32 family member B	0.305653	1.35751	9.92045e-05	0.00290241
COTL1	Coactosin like f-actin binding protein 1	0.436352	1.54705	0.000102066	0.00295385
KCNN3	Small conductance calcium-activated potassium channel protein 3	0.582081	1.78976	0.00012712	0.00356334
AKIP1	A-kinase-interacting protein 1	0.50597	1.65859	0.000129061	0.00359893
C9ORF64	Chromosome 9 open reading frame 64	0.308999	1.36206	0.000142552	0.00393413
SRI	Sorcin	0.326618	1.38627	0.000151613	0.00412048
FUCA1	Tissue alpha-L-fucosidase	-0.644175	0.525096	0.000155152	0.00419538
ANXA4	Annexin A4	0.321681	1.37944	0.000161389	0.0042989
ILK	Integrin-linked protein kinase	0.367175	1.44365	0.000161385	0.0042989
GRIN2B	Glutamate receptor ionotropic, NMDA 2B	0.301066	1.3513	0.000173627	0.00453462
HSPA6	Heat shock 70 kDa protein 6	0.432294	1.54079	0.000177927	0.00460202
OR4F21	Olfactory receptor 4F21	0.717794	2.04991	0.000188552	0.00483018
ECHDC1	Ethylmalonyl-coa/methylmalonyl-coa decarboxylase	0.354269	1.42514	0.000207116	0.00518176
GNB2	Guanine nucleotide-binding protein G(I)/G(S)/G(T) subunit beta-2	0.365416	1.44111	0.000211219	0.00523548
ANXA5	Annexin A5	0.45328	1.57346	0.00021292	0.00524122
ATP1A2	Sodium/potassium-transporting ATPase subunit alpha-2	0.314043	1.36895	0.000222836	0.00535704
FARP1	FERM, ARHGEF and pleckstrin domain-containing protein 1	0.341998	1.40776	0.000234657	0.0055838
SLC3A2	4F2 cell-surface antigen heavy chain	0.324986	1.38401	0.000237093	0.00561679
SEPTIN6	Septin-6	0.436922	1.54794	0.000255169	0.00593989
SERPINB1	Leukocyte elastase inhibitor	0.525028	1.69051	0.000256933	0.00595507
SYPL1	Synaptophysin-like protein 1	0.463851	1.59019	0.000258365	0.00596245
TTYH1	Protein tweety homolog 1	0.356943	1.42895	0.000270211	0.00615621
IDS	Iduronate 2-sulfatase	-0.345803	0.707652	0.000291564	0.00653152
RHOC	Rho-related GTP-binding protein RhoC	0.356872	1.42885	0.000305855	0.00676673
SDR9C7	Short-chain dehydrogenase/reductase family 9C member 7	0.834626	2.30395	0.000330117	0.00718473
CEBPZ	CCAAT/enhancer-binding protein zeta	-0.388836	0.677846	0.000340673	0.00729585
SCG2	Secretogranin-2	0.428235	1.53455	0.000349008	0.00738573
NT5C	5'(3')-deoxyribonucleotidase, cytosolic type	0.33228	1.39414	0.000358322	0.00752336
MSN	Moesin	0.323884	1.38249	0.000368558	0.00769101
HBD	Hemoglobin subunit delta	0.710979	2.03598	0.00041871	0.00858916
LLGL1	LLGL1, scribble cell polarity complex component	0.375565	1.45581	0.000442245	0.00893501
HNRNPD	Heterogeneous nuclear ribonucleoprotein a/b/d	-0.346233	0.707347	0.000454336	0.00911055
ACP2	Acid phosphatase 2, lysosomal	-0.348652	0.705638	0.000464313	0.00920832

## Sheet: Table S3_GO_UP
Supplementary Table 3. Enrichment of upregulated proteins (n=131) for all three main GO categories.
Functional enrichment analysis was performed using g:Profiler with all annotated human genes in the Ensembl database as background set.
The g:Profiler-based multiple testing correction (g:SCS method) was applied with significance threshold set to 0.05.
Results were filtered to terms containing 5 up to 500 proteins, yielding 18 terms for molecular functions (MF), 8 for biological processes (BP), and 47 for cellular components (CC).
Source	Term name	Term ID	Adjusted p-value	Adjusted p-value (-log10)	Term size	Intersection size	Domain size	Intersections
GO:MF	cadherin binding	GO:0045296	9.37448e-11	10.0281	333	20	18679	CTNNB1,SEPTIN7,SCRIB,CTNND1,CTNNA2,IDH1,PLEC,CNN3,PDLIM5,AHNAK,CTNND2,JUP,SEPTIN2,PRDX1,CDH2,SEPTIN9,PRDX6,HSPA1A,EZR,SLC3A2
GO:MF	GTPase activity	GO:0003924	0.000700128	3.15482	300	12	18679	SEPTIN7,RAB12,GNAI2,RAP1A,SEPTIN2,GNA13,RAB6A,SEPTIN9,MRAS,GNB2,SEPTIN6,RHOC
GO:MF	oxidoreductase activity, acting on the CH-OH group of donors, NAD or NADP as acceptor	GO:0016616	0.00174938	2.75712	128	8	18679	HIBADH,ADH5,IDH1,PHGDH,AKR7A3,CRYL1,SPR,SDR9C7
GO:MF	disordered domain specific binding	GO:0097718	0.00198709	2.70178	34	5	18679	CTNNB1,HSP90AA1,HSPA2,HSPA1A,EZR
GO:MF	oxidoreductase activity, acting on CH-OH group of donors	GO:0016614	0.00323156	2.49059	139	8	18679	HIBADH,ADH5,IDH1,PHGDH,AKR7A3,CRYL1,SPR,SDR9C7
GO:MF	pyrophosphatase activity	GO:0016462	0.00379612	2.42066	482	14	18679	SEPTIN7,RAB12,GNAI2,RAP1A,SEPTIN2,GNA13,ENTPD2,RAB6A,SEPTIN9,LHPP,MRAS,GNB2,SEPTIN6,RHOC
GO:MF	nucleoside-triphosphatase activity	GO:0017111	0.00463675	2.33379	424	13	18679	SEPTIN7,RAB12,GNAI2,RAP1A,SEPTIN2,GNA13,ENTPD2,RAB6A,SEPTIN9,MRAS,GNB2,SEPTIN6,RHOC
GO:MF	hydrolase activity, acting on acid anhydrides, in phosphorus-containing anhydrides	GO:0016818	0.00490191	2.30963	493	14	18679	SEPTIN7,RAB12,GNAI2,RAP1A,SEPTIN2,GNA13,ENTPD2,RAB6A,SEPTIN9,LHPP,MRAS,GNB2,SEPTIN6,RHOC
GO:MF	hydrolase activity, acting on acid anhydrides	GO:0016817	0.00501536	2.2997	494	14	18679	SEPTIN7,RAB12,GNAI2,RAP1A,SEPTIN2,GNA13,ENTPD2,RAB6A,SEPTIN9,LHPP,MRAS,GNB2,SEPTIN6,RHOC
GO:MF	GTP binding	GO:0005525	0.00803761	2.09487	381	12	18679	SEPTIN7,RAB12,GNAI2,RAP1A,SEPTIN2,GNA13,RAB6A,SEPTIN9,MRAS,GLUD1,SEPTIN6,RHOC
GO:MF	guanyl ribonucleotide binding	GO:0032561	0.0136524	1.86479	402	12	18679	SEPTIN7,RAB12,GNAI2,RAP1A,SEPTIN2,GNA13,RAB6A,SEPTIN9,MRAS,GLUD1,SEPTIN6,RHOC
GO:MF	guanyl nucleotide binding	GO:0019001	0.0136524	1.86479	402	12	18679	SEPTIN7,RAB12,GNAI2,RAP1A,SEPTIN2,GNA13,RAB6A,SEPTIN9,MRAS,GLUD1,SEPTIN6,RHOC
GO:MF	misfolded protein binding	GO:0051787	0.0223837	1.65007	28	4	18679	CLU,HSPA2,HSPA1A,HSPA6
GO:MF	hyaluronic acid binding	GO:0005540	0.0223837	1.65007	28	4	18679	VCAN,BCAN,CD44,HAPLN1
GO:MF	NAD binding	GO:0051287	0.0241336	1.61738	56	5	18679	HIBADH,IDH1,PHGDH,CRYL1,GLUD1
GO:MF	hydrolase activity, acting on carbon-nitrogen (but not peptide) bonds, in linear amidines	GO:0016813	0.0289879	1.53778	11	3	18679	DDAH1,PADI2,PADI1
GO:MF	alpha-catenin binding	GO:0045294	0.0289879	1.53778	11	3	18679	CTNNB1,JUP,CDH2
GO:MF	structural constituent of cytoskeleton	GO:0005200	0.0488479	1.31115	104	6	18679	CTNNA2,GFAP,PLEC,ADD3,VIM,MSN
GO:BP	neutrophil degranulation	GO:0043312	2.29499e-05	4.63922	483	18	18123	RAP1A,PGM1,IDH1,SLC44A2,GSTP1,FABP5,JUP,PADI2,HSP90AA1,RAB6A,PYGB,CD44,PAFAH1B2,PRDX6,HSPA1A,COTL1,HSPA6,SERPINB1
GO:BP	neutrophil activation involved in immune response	GO:0002283	2.68939e-05	4.57035	488	18	18123	RAP1A,PGM1,IDH1,SLC44A2,GSTP1,FABP5,JUP,PADI2,HSP90AA1,RAB6A,PYGB,CD44,PAFAH1B2,PRDX6,HSPA1A,COTL1,HSPA6,SERPINB1
GO:BP	neutrophil mediated immunity	GO:0002446	3.90395e-05	4.4085	500	18	18123	RAP1A,PGM1,IDH1,SLC44A2,GSTP1,FABP5,JUP,PADI2,HSP90AA1,RAB6A,PYGB,CD44,PAFAH1B2,PRDX6,HSPA1A,COTL1,HSPA6,SERPINB1
GO:BP	gliogenesis	GO:0042063	0.00630736	2.20015	318	12	18123	CTNNB1,SCRIB,CLU,GFAP,GSTP1,PHGDH,GPR37L1,VIM,CDH2,VCAN,ATP1B2,ILK
GO:BP	cell junction assembly	GO:0034329	0.00723631	2.14048	442	14	18123	CTNNB1,CTNND1,RAP1A,PLEC,SORBS1,PDLIM5,CTNND2,PLXNB1,JUP,CDH2,GPM6B,ILK,FARP1,RHOC
GO:BP	regulation of trans-synaptic signaling	GO:0099177	0.030284	1.51879	435	13	18123	GNAI2,RAP1A,GFAP,TPRG1L,CACNA1A,FABP5,SLC1A3,TNR,CDH2,SQSTM1,CD38,GRIN2B,ATP1A2
GO:BP	protein refolding	GO:0042026	0.0384337	1.41529	23	4	18123	HSP90AA1,HSPA2,HSPA1A,HSPA6
GO:BP	regulation of neuron projection development	GO:0010975	0.0484693	1.31453	455	13	18123	RAP1A,CTNNA2,GFAP,PDLIM5,PLXNB1,TNR,VIM,CDH2,ATP1B2,CD38,DPYSL3,CNTN1,ILK
GO:CC	cell-substrate junction	GO:0030055	5.50743e-13	12.2591	427	24	18964	EPPK1,CTNNB1,FHL1,CSRP1,HSPB1,PLEC,CNN3,SORBS1,AHNAK,JUP,TNC,SNTB1,PGM5,VIM,CDH2,GNA13,LAP3,CD44,HSPA1A,EZR,ILK,GNB2,ANXA5,MSN
GO:CC	focal adhesion	GO:0005925	3.98601e-12	11.3995	420	23	18964	CTNNB1,FHL1,CSRP1,HSPB1,PLEC,CNN3,SORBS1,AHNAK,JUP,TNC,SNTB1,PGM5,VIM,CDH2,GNA13,LAP3,CD44,HSPA1A,EZR,ILK,GNB2,ANXA5,MSN
GO:CC	adherens junction	GO:0005912	9.53313e-06	5.02076	171	11	18964	CTNNB1,SCRIB,CTNND1,CTNNA2,CNN3,SORBS1,PDLIM5,CTNND2,JUP,PGM5,CDH2
GO:CC	extrinsic component of plasma membrane	GO:0019897	1.44232e-05	4.84094	178	11	18964	CTNNB1,SCRIB,CTNND1,GNAI2,CTNNA2,GNB4,JUP,CDH2,GNA13,GNB2,FARP1
GO:CC	cell-cell junction	GO:0005911	1.82513e-05	4.73871	496	17	18964	EPPK1,CTNNB1,SCRIB,CTNND1,CTNNA2,ADD3,CNN3,HEPACAM,SORBS1,PDLIM5,AHNAK,CTNND2,JUP,PGM5,CDH2,ILK,ATP1A2
GO:CC	basal plasma membrane	GO:0009925	5.50917e-05	4.25891	250	12	18964	EPPK1,CTNNB1,SCRIB,SLC1A3,CA2,CDH2,CD44,CD38,MLC1,EZR,SLC3A2,MSN
GO:CC	ficolin-1-rich granule lumen	GO:1904813	6.59509e-05	4.18078	124	9	18964	PGM1,IDH1,GSTP1,JUP,HSP90AA1,PAFAH1B2,HSPA1A,COTL1,HSPA6
GO:CC	secretory granule lumen	GO:0034774	0.000112278	3.9497	320	13	18964	CLU,IDH1,GSTP1,FABP5,JUP,PADI2,HSP90AA1,PYGB,PAFAH1B2,PRDX6,COTL1,HSPA6,SERPINB1
GO:CC	basal part of cell	GO:0045178	0.000116462	3.93382	268	12	18964	EPPK1,CTNNB1,SCRIB,SLC1A3,CA2,CDH2,CD44,CD38,MLC1,EZR,SLC3A2,MSN
GO:CC	cytoplasmic vesicle lumen	GO:0060205	0.000129341	3.88826	324	13	18964	CLU,IDH1,GSTP1,FABP5,JUP,PADI2,HSP90AA1,PYGB,PAFAH1B2,PRDX6,COTL1,HSPA6,SERPINB1
GO:CC	vesicle lumen	GO:0031983	0.000138714	3.85788	326	13	18964	CLU,IDH1,GSTP1,FABP5,JUP,PADI2,HSP90AA1,PYGB,PAFAH1B2,PRDX6,COTL1,HSPA6,SERPINB1
GO:CC	basolateral plasma membrane	GO:0016323	0.000154735	3.81041	225	11	18964	EPPK1,CTNNB1,SCRIB,CA2,CDH2,CD44,CD38,MLC1,EZR,SLC3A2,MSN
GO:CC	sarcolemma	GO:0042383	0.000197161	3.70518	141	9	18964	CAMK2D,PLEC,AHNAK,SNTB1,PGM5,CDH2,EZR,SRI,ATP1A2
GO:CC	myofibril	GO:0030016	0.000228343	3.64141	234	11	18964	CTNNB1,CSRP1,HSPB1,PLEC,PDLIM5,AHNAK,JUP,PGM5,SQSTM1,SRI,ILK
GO:CC	contractile fiber	GO:0043292	0.000318119	3.49741	242	11	18964	CTNNB1,CSRP1,HSPB1,PLEC,PDLIM5,AHNAK,JUP,PGM5,SQSTM1,SRI,ILK
GO:CC	cell-cell contact zone	GO:0044291	0.000318717	3.49659	76	7	18964	CTNNB1,SCRIB,AHNAK,JUP,PGM5,CDH2,ATP1A2
GO:CC	extrinsic component of membrane	GO:0019898	0.000640774	3.1933	315	12	18964	CTNNB1,SCRIB,CTNND1,GNAI2,CTNNA2,GNB4,JUP,CDH2,GNA13,EZR,GNB2,FARP1
GO:CC	septin ring	GO:0005940	0.000714675	3.14589	14	4	18964	SEPTIN7,SEPTIN2,SEPTIN9,SEPTIN6
GO:CC	septin complex	GO:0031105	0.000714675	3.14589	14	4	18964	SEPTIN7,SEPTIN2,SEPTIN9,SEPTIN6
GO:CC	cell cortex	GO:0005938	0.000914363	3.03888	326	12	18964	CTNNB1,SEPTIN7,CTNND1,ADD3,SEPTIN2,CDH2,SEPTIN9,EZR,COTL1,SEPTIN6,RHOC,LLGL1
GO:CC	septin cytoskeleton	GO:0032156	0.000969385	3.0135	15	4	18964	SEPTIN7,SEPTIN2,SEPTIN9,SEPTIN6
GO:CC	catenin complex	GO:0016342	0.00101814	2.99219	33	5	18964	CTNNB1,CTNND1,CTNNA2,JUP,CDH2
GO:CC	ficolin-1-rich granule	GO:0101002	0.00179778	2.74526	184	9	18964	PGM1,IDH1,GSTP1,JUP,HSP90AA1,PAFAH1B2,HSPA1A,COTL1,HSPA6
GO:CC	sperm annulus	GO:0097227	0.0022148	2.65467	6	3	18964	SEPTIN7,SEPTIN2,SEPTIN6
GO:CC	costamere	GO:0043034	0.00269469	2.56949	19	4	18964	PLEC,AHNAK,PGM5,ILK
GO:CC	cytoplasmic side of membrane	GO:0098562	0.00287862	2.54082	195	9	18964	GNAI2,GFAP,GNB4,JUP,PGM5,GNA13,EZR,GNB2,FARP1
GO:CC	stress fiber	GO:0001725	0.00302127	2.51981	70	6	18964	SEPTIN7,SORBS1,PDLIM5,PGM5,SEPTIN9,ILK
GO:CC	contractile actin filament bundle	GO:0097517	0.00302127	2.51981	70	6	18964	SEPTIN7,SORBS1,PDLIM5,PGM5,SEPTIN9,ILK
GO:CC	apicolateral plasma membrane	GO:0016327	0.00500511	2.30059	22	4	18964	EPPK1,CTNNB1,JUP,CDH2
GO:CC	sarcomere	GO:0030017	0.00541707	2.26624	211	9	18964	CTNNB1,CSRP1,HSPB1,PDLIM5,JUP,PGM5,SQSTM1,SRI,ILK
GO:CC	actin filament bundle	GO:0032432	0.00565957	2.24722	78	6	18964	SEPTIN7,SORBS1,PDLIM5,PGM5,SEPTIN9,ILK
GO:CC	actomyosin	GO:0042641	0.0060906	2.21534	79	6	18964	SEPTIN7,SORBS1,PDLIM5,PGM5,SEPTIN9,ILK
GO:CC	cytoplasmic side of plasma membrane	GO:0009898	0.00777143	2.1095	169	8	18964	GNAI2,GNB4,JUP,PGM5,GNA13,EZR,GNB2,FARP1
GO:CC	membrane microdomain	GO:0098857	0.00791514	2.10154	339	11	18964	CTNNB1,GNAI2,SORBS1,AHNAK,TNR,CDH2,CNTN1,MLC1,GPM6B,EZR,ATP1A2
GO:CC	membrane raft	GO:0045121	0.00791514	2.10154	339	11	18964	CTNNB1,GNAI2,SORBS1,AHNAK,TNR,CDH2,CNTN1,MLC1,GPM6B,EZR,ATP1A2
GO:CC	zonula adherens	GO:0005915	0.00916284	2.03797	9	3	18964	CTNND1,SORBS1,JUP
GO:CC	Z disc	GO:0030018	0.010791	1.96694	129	7	18964	CTNNB1,CSRP1,HSPB1,PDLIM5,JUP,PGM5,SRI
GO:CC	intercalated disc	GO:0014704	0.0120908	1.91755	54	5	18964	CTNNB1,JUP,PGM5,CDH2,ATP1A2
GO:CC	fascia adherens	GO:0005916	0.0130241	1.88525	10	3	18964	CTNNB1,JUP,CDH2
GO:CC	Scrib-APC-beta-catenin complex	GO:0034750	0.0166547	1.77846	2	2	18964	CTNNB1,SCRIB
GO:CC	neuron to neuron synapse	GO:0098984	0.0180025	1.74467	371	11	18964	CTNNB1,SCRIB,CTNND1,ADD3,CNN3,FABP5,PDLIM5,CTNND2,CDH2,ATP1B2,GRIN2B
GO:CC	I band	GO:0031674	0.0190637	1.71979	141	7	18964	CTNNB1,CSRP1,HSPB1,PDLIM5,JUP,PGM5,SRI
GO:CC	GTPase complex	GO:1905360	0.0374184	1.42691	36	4	18964	GNAI2,GNB4,GNA13,GNB2
GO:CC	heterotrimeric G-protein complex	GO:0005834	0.0374184	1.42691	36	4	18964	GNAI2,GNB4,GNA13,GNB2
GO:CC	postsynaptic density	GO:0014069	0.0416794	1.38008	339	10	18964	CTNNB1,SCRIB,CTNND1,ADD3,CNN3,FABP5,PDLIM5,CTNND2,CDH2,GRIN2B
GO:CC	asymmetric synapse	GO:0032279	0.0480994	1.31786	345	10	18964	CTNNB1,SCRIB,CTNND1,ADD3,CNN3,FABP5,PDLIM5,CTNND2,CDH2,GRIN2B
GO:CC	cell division site	GO:0032153	0.0484745	1.31449	72	5	18964	SEPTIN7,SEPTIN2,SEPTIN9,SEPTIN6,RHOC

## Sheet: Table S4_GO_DOWN
Supplementary Table 4. Enrichment of downregulated proteins (n=20) for all three main GO categories.
Functional enrichment analysis was performed using g:Profiler with all annotated human genes in the Ensembl database as background set.
The g:Profiler-based multiple testing correction (g:SCS method) was applied with significance threshold set to 0.05.
Results were filtered to terms containing 5 up to 500 proteins, yielding 2 terms for molecular functions (MF), 5 for biological processes (BP), and 5 for cellular components (CC).
Source	Term name	Term ID	Adjusted p-value	Adjusted p-value (-log10)	Term size	Intersection size	Domain size	Intersections
GO:MF	hydrolase activity, hydrolyzing O-glycosyl compounds	GO:0004553	0.034505	1.46212	98	3	18679	GAA,GLB1,FUCA1
GO:MF	sulfuric ester hydrolase activity	GO:0008484	0.044839	1.34834	19	2	18679	ARSB,IDS
GO:BP	glycosaminoglycan catabolic process	GO:0006027	0.000571794	3.24276	61	4	18123	ARSB,GLB1,FUCA1,IDS
GO:BP	aminoglycan catabolic process	GO:0006026	0.000836715	3.07742	67	4	18123	ARSB,GLB1,FUCA1,IDS
GO:BP	glycosaminoglycan metabolic process	GO:0030203	0.0264353	1.57781	159	4	18123	ARSB,GLB1,FUCA1,IDS
GO:BP	sulfur compound catabolic process	GO:0044273	0.0329486	1.48216	54	3	18123	ARSB,GLB1,IDS
GO:BP	aminoglycan metabolic process	GO:0006022	0.036843	1.43365	173	4	18123	ARSB,GLB1,FUCA1,IDS
GO:CC	lysosomal lumen	GO:0043202	9.81136e-10	9.00827	97	7	18964	ARSB,GAA,GLB1,PLBD2,FUCA1,IDS,ACP2
GO:CC	vacuolar lumen	GO:0005775	6.18187e-08	7.20888	174	7	18964	ARSB,GAA,GLB1,PLBD2,FUCA1,IDS,ACP2
GO:CC	primary lysosome	GO:0005766	8.45324e-05	4.07298	154	5	18964	ARSB,GAA,GLB1,CKAP4,FUCA1
GO:CC	azurophil granule	GO:0042582	8.45324e-05	4.07298	154	5	18964	ARSB,GAA,GLB1,CKAP4,FUCA1
GO:CC	azurophil granule lumen	GO:0035578	0.0208829	1.68021	91	3	18964	ARSB,GLB1,FUCA1

## Sheet: Table S5_SynGO analysis
Supplementary Table 5. SynGO enrichment analysis results for all 151 proteins found significantly altered in SD patients.
For every SynGO term, the proteins within that term that were altered are given, as well the raw and multiple testing corrected p-value for the enrichment analysis.
A "brain expressed" background set was selected, containing 18035 unique genes in total of which 1225 overlap with SynGO annotated genes.
In total, 36/151 proteins were mapped to 36 unique SynGO annotated genes (see column K).
10 cellular component (CC) terms are significantly enriched at 1% FDR (testing terms with at least three matching input genes), 3 for biological processes (BP). These terms are highlighted in red.
Sunburst plots for enrichment and gene count are provided in Supplementary Figure 3.
GO term ID	user interface reference code	GO domain	GO term name	GO term name - hierarchical structure	GO parent term ID	GSEA p-value	GSEA 'gene cluster' FDR corrected p-value	GSEA count foreground/input	GSEA count background	genes - hgnc_symbol
GO:0045202		CC	synapse	synapse		1.16893e-10	1.40272e-09	33	1082	TTYH1;HNRNPD;VCAN;SLC3A2;CLU;DPYSL3;HAPLN1;RAB6A;SEPTIN6;ADD3;CTNNA2;CTNNB1;CTNND1;CACNA1A;GRIN2B;ANXA5;TPRG1L;SYPL1;SCG2;GNAI2;SEPTIN7;CNTN1;CDH2;TNR;CNN3;HOMER2;CTNND2;DGKZ;SCRIB;GRID1;FARP1;BCAN;TNC
GO:0097060	A1	CC	synaptic membrane	├─ synaptic membrane	GO:0045202			0	17
GO:0099243	A2	CC	extrinsic component of synaptic membrane	│ ├─ extrinsic component of synaptic membrane	GO:0097060			0	2
GO:0099699	A3	CC	integral component of synaptic membrane	│ └─ integral component of synaptic membrane	GO:0097060			0	10
GO:0098793	B1	CC	presynapse	├─ presynapse	GO:0045202	1.30535e-05	7.83211e-05	16	531	RAB6A;SEPTIN6;ADD3;CTNNA2;CTNNB1;CTNND1;CACNA1A;GRIN2B;ANXA5;TPRG1L;SYPL1;SCG2;GNAI2;SEPTIN7;CNTN1;CDH2
GO:0099523	B2	CC	presynaptic cytosol	│ ├─ presynaptic cytosol	GO:0098793			0	33
GO:0099569	B3	CC	presynaptic cytoskeleton	│ ├─ presynaptic cytoskeleton	GO:0098793			0	3
GO:0099182	B12	CC	presynaptic intermediate filament cytoskeleton	│ │ ├─ presynaptic intermediate filament cytoskeleton	GO:0099569			0	1
GO:0099143	B13	CC	presynaptic actin cytoskeleton	│ │ └─ presynaptic actin cytoskeleton	GO:0099569			0	1
GO:0048786	B4	CC	presynaptic active zone	│ ├─ presynaptic active zone	GO:0098793	0.00111977	0.00160213	5	89	CTNNA2;CTNNB1;CTNND1;CACNA1A;GRIN2B
GO:0098831	B14	CC	presynaptic active zone cytoplasmic component	│ │ ├─ presynaptic active zone cytoplasmic component	GO:0048786	0.000999278	0.00160213	3	21	CTNNA2;CTNNB1;CTNND1
GO:0048787	B15	CC	presynaptic active zone membrane	│ │ └─ presynaptic active zone membrane	GO:0048786			2	57	CACNA1A;GRIN2B
GO:0099029	B27	CC	anchored component of presynaptic active zone membrane	│ │ ├─ anchored component of presynaptic active zone membrane	GO:0048787			0	5
GO:0098891	B28	CC	extrinsic component of presynaptic active zone membrane	│ │ ├─ extrinsic component of presynaptic active zone membrane	GO:0048787			0	3
GO:0099059	B29	CC	integral component of presynaptic active zone membrane	│ │ └─ integral component of presynaptic active zone membrane	GO:0048787			2	45	CACNA1A;GRIN2B
GO:0098833	B5	CC	presynaptic endocytic zone	│ ├─ presynaptic endocytic zone	GO:0098793			0	21
GO:0098835	B16	CC	presynaptic endocytic zone membrane	│ │ └─ presynaptic endocytic zone membrane	GO:0098833			0	17
GO:0098894	B30	CC	extrinsic component of presynaptic endocytic zone membrane	│ │ └─ extrinsic component of presynaptic endocytic zone membrane	GO:0098835			0	11
GO:0098830	B6	CC	presynaptic endosome	│ ├─ presynaptic endosome	GO:0098793			0	6
GO:0098954	B17	CC	presynaptic endosome membrane	│ │ └─ presynaptic endosome membrane	GO:0098830			0	1
GO:0099067	B31	CC	integral component of presynaptic endosome membrane	│ │ └─ integral component of presynaptic endosome membrane	GO:0098954			0	1
GO:0008021	B7	CC	synaptic vesicle	│ ├─ synaptic vesicle	GO:0098793	0.0813111		3	119	ANXA5;TPRG1L;SYPL1
GO:0034592	B18	CC	synaptic vesicle lumen	│ │ ├─ synaptic vesicle lumen	GO:0008021			0	1
GO:0030672	B19	CC	synaptic vesicle membrane	│ │ └─ synaptic vesicle membrane	GO:0008021	0.0570285	0.0570285	3	102	ANXA5;TPRG1L;SYPL1
GO:0098993	B32	CC	anchored component of synaptic vesicle membrane	│ │ ├─ anchored component of synaptic vesicle membrane	GO:0030672			0	18
GO:0098850	B33	CC	extrinsic component of synaptic vesicle membrane	│ │ ├─ extrinsic component of synaptic vesicle membrane	GO:0030672			1	23	TPRG1L
GO:0030285	B34	CC	integral component of synaptic vesicle membrane	│ │ └─ integral component of synaptic vesicle membrane	GO:0030672			1	52	SYPL1
GO:0098992	B8	CC	neuronal dense core vesicle	│ ├─ neuronal dense core vesicle	GO:0098793			2	32	SCG2;GNAI2
GO:0099013	B20	CC	neuronal dense core vesicle lumen	│ │ ├─ neuronal dense core vesicle lumen	GO:0098992			0	3
GO:0099012	B21	CC	neuronal dense core vesicle membrane	│ │ └─ neuronal dense core vesicle membrane	GO:0098992			0	5
GO:0098674	B35	CC	extrinsic component of neuronal dense core vesicle membrane	│ │ ├─ extrinsic component of neuronal dense core vesicle membrane	GO:0099012			0	2
GO:0099066	B36	CC	integral component of neuronal dense core vesicle membrane	│ │ └─ integral component of neuronal dense core vesicle membrane	GO:0099012			0	3
GO:0042734	B9	CC	presynaptic membrane	│ ├─ presynaptic membrane	GO:0098793	0.0012016	0.00160213	6	136	SEPTIN7;CTNNB1;CNTN1;CTNNA2;GRIN2B;CDH2
GO:0099026	B22	CC	anchored component of presynaptic membrane	│ │ ├─ anchored component of presynaptic membrane	GO:0042734			1	7	CNTN1
GO:0098888	B23	CC	extrinsic component of presynaptic membrane	│ │ ├─ extrinsic component of presynaptic membrane	GO:0042734			1	5	CTNNA2
GO:0099056	B24	CC	integral component of presynaptic membrane	│ │ └─ integral component of presynaptic membrane	GO:0042734			2	117	GRIN2B;CDH2
SYNGO:presyn_ribosome	B10	CC	presynaptic ribosome	│ ├─ presynaptic ribosome	GO:0098793			0	52
SYNGO:presyn_er	B11	CC	presynaptic ER	│ └─ presynaptic ER	GO:0098793			0	2
SYNGO:presyn_er_membrane	B25	CC	presynaptic ER membrane	│ ├─ presynaptic ER membrane	SYNGO:presyn_er			0	1
SYNGO:presyn_er_membrane_integral	B37	CC	integral component of presynaptic ER membrane	│ │ └─ integral component of presynaptic ER membrane	SYNGO:presyn_er_membrane			0	1
SYNGO:presyn_ser	B26	CC	presynaptic SER	│ └─ presynaptic SER	SYNGO:presyn_er			0	1
SYNGO:presyn_ser_membrane	B38	CC	presynaptic SER membrane	│ └─ presynaptic SER membrane	SYNGO:presyn_ser			0	1
SYNGO:presyn_ser_membrane_integral	B39	CC	integral component of presynaptic SER membrane	│ └─ integral component of presynaptic SER membrane	SYNGO:presyn_ser_membrane			0	1
GO:0043083	C1	CC	synaptic cleft	├─ synaptic cleft	GO:0045202			1	17	TNR
GO:0098965	C2	CC	extracellular matrix of synaptic cleft	│ └─ extracellular matrix of synaptic cleft	GO:0043083			1	4	TNR
GO:0098794	D1	CC	postsynapse	├─ postsynapse	GO:0045202	8.13512e-05	0.000195243	16	621	ADD3;CNN3;SEPTIN7;HOMER2;CTNND2;DGKZ;HNRNPD;CTNNA2;CTNNB1;CTNND1;SCRIB;GRIN2B;GRID1;CNTN1;FARP1;CDH2
GO:0099524	D2	CC	postsynaptic cytosol	│ ├─ postsynaptic cytosol	GO:0098794			0	26
GO:0099571	D3	CC	postsynaptic cytoskeleton	│ ├─ postsynaptic cytoskeleton	GO:0098794			1	22	SEPTIN7
GO:0099160	D12	CC	postsynaptic intermediate filament cytoskeleton	│ │ ├─ postsynaptic intermediate filament cytoskeleton	GO:0099571			0	3
GO:0098871	D13	CC	postsynaptic actin cytoskeleton	│ │ ├─ postsynaptic actin cytoskeleton	GO:0099571			0	17
GO:0150050	D14	CC	postsynaptic septin cytoskeleton	│ │ ├─ postsynaptic septin cytoskeleton	GO:0099571			1	1	SEPTIN7
GO:0099189	D15	CC	postsynaptic spectrin-associated cytoskeleton	│ │ └─ postsynaptic spectrin-associated cytoskeleton	GO:0099571			0	1
GO:0097444	D4	CC	spine apparatus	│ ├─ spine apparatus	GO:0098794			0	7
GO:0098897	D16	CC	spine apparatus membrane	│ │ └─ spine apparatus membrane	GO:0097444			0	2
GO:0099065	D30	CC	integral component of spine apparatus membrane	│ │ └─ integral component of spine apparatus membrane	GO:0098897			0	2
GO:0150051	D5	CC	postsynaptic Golgi apparatus	│ ├─ postsynaptic Golgi apparatus	GO:0098794			0	1
GO:0099572	D6	CC	postsynaptic specialization	│ ├─ postsynaptic specialization	GO:0098794	0.000356166		10	311	HOMER2;CTNND2;DGKZ;HNRNPD;CTNNA2;CTNNB1;CTNND1;SCRIB;GRIN2B;GRID1
GO:0099091	D17	CC	postsynaptic specialization, intracellular component	│ │ ├─ postsynaptic specialization, intracellular component	GO:0099572			0	9
GO:0099634	D18	CC	postsynaptic specialization membrane	│ │ ├─ postsynaptic specialization membrane	GO:0099572			0	45
GO:0098892	D31	CC	extrinsic component of postsynaptic specialization membrane	│ │ │ ├─ extrinsic component of postsynaptic specialization membrane	GO:0099634			0	2
GO:0099060	D32	CC	integral component of postsynaptic specialization membrane	│ │ │ └─ integral component of postsynaptic specialization membrane	GO:0099634			0	41
GO:0014069	D19	CC	postsynaptic density	│ │ ├─ postsynaptic density	GO:0099572	6.63853e-05	0.000195243	10	251	HOMER2;CTNND2;DGKZ;HNRNPD;CTNNA2;CTNNB1;CTNND1;SCRIB;GRIN2B;GRID1
GO:0099092	D33	CC	postsynaptic density, intracellular component	│ │ │ ├─ postsynaptic density, intracellular component	GO:0014069	0.00616971	0.00740365	3	42	CTNNA2;CTNNB1;CTNND1
GO:0098839	D34	CC	postsynaptic density membrane	│ │ │ └─ postsynaptic density membrane	GO:0014069	0.0557256	0.0570285	3	101	SCRIB;GRIN2B;GRID1
GO:0099031	D40	CC	anchored component of postsynaptic density membrane	│ │ │ ├─ anchored component of postsynaptic density membrane	GO:0098839			0	7
GO:0099147	D41	CC	extrinsic component of postsynaptic density membrane	│ │ │ ├─ extrinsic component of postsynaptic density membrane	GO:0098839			1	7	SCRIB
GO:0099061	D42	CC	integral component of postsynaptic density membrane	│ │ │ └─ integral component of postsynaptic density membrane	GO:0098839			2	82	GRIN2B;GRID1
GO:0099629	D20	CC	postsynaptic specialization of symmetric synapse	│ │ └─ postsynaptic specialization of symmetric synapse	GO:0099572			0	3
GO:0098843	D7	CC	postsynaptic endocytic zone	│ ├─ postsynaptic endocytic zone	GO:0098794			0	8
GO:0098844	D21	CC	postsynaptic endocytic zone membrane	│ │ └─ postsynaptic endocytic zone membrane	GO:0098843			0	2
GO:0098845	D8	CC	postsynaptic endosome	│ ├─ postsynaptic endosome	GO:0098794			0	12
GO:0098895	D22	CC	postsynaptic endosome membrane	│ │ ├─ postsynaptic endosome membrane	GO:0098845			0	2
GO:0098999	D35	CC	extrinsic component of postsynaptic endosome membrane	│ │ │ └─ extrinsic component of postsynaptic endosome membrane	GO:0098895			0	1
GO:0098842	D23	CC	postsynaptic early endosome	│ │ ├─ postsynaptic early endosome	GO:0098845			0	1
GO:0098896	D36	CC	postsynaptic early endosome membrane	│ │ │ └─ postsynaptic early endosome membrane	GO:0098842			0	1
GO:0098998	D43	CC	extrinsic component of postsynaptic early endosome membrane	│ │ │ └─ extrinsic component of postsynaptic early endosome membrane	GO:0098896			0	1
GO:0098837	D24	CC	postsynaptic recycling endosome	│ │ └─ postsynaptic recycling endosome	GO:0098845			0	5
GO:0098944	D37	CC	postsynaptic recycling endosome membrane	│ │ └─ postsynaptic recycling endosome membrane	GO:0098837			0	4
GO:0099033	D44	CC	anchored component of postsynaptic recycling endosome membrane	│ │ └─ anchored component of postsynaptic recycling endosome membrane	GO:0098944			0	2
GO:0045211	D9	CC	postsynaptic membrane	│ ├─ postsynaptic membrane	GO:0098794	0.000497861	0.000995722	6	114	CTNNB1;CNTN1;FARP1;CTNNA2;CDH2;GRID1
GO:0099025	D25	CC	anchored component of postsynaptic membrane	│ │ ├─ anchored component of postsynaptic membrane	GO:0045211			1	3	CNTN1
GO:0098890	D26	CC	extrinsic component of postsynaptic membrane	│ │ ├─ extrinsic component of postsynaptic membrane	GO:0045211			2	7	FARP1;CTNNA2
GO:0099055	D27	CC	integral component of postsynaptic membrane	│ │ └─ integral component of postsynaptic membrane	GO:0045211			2	97	CDH2;GRID1
SYNGO:postsyn_ribosome	D10	CC	postsynaptic ribosome	│ ├─ postsynaptic ribosome	GO:0098794			0	70
SYNGO:postsyn_er	D11	CC	postsynaptic ER	│ └─ postsynaptic ER	GO:0098794			0	6
SYNGO:postsyn_er_membrane	D28	CC	postsynaptic ER membrane	│ ├─ postsynaptic ER membrane	SYNGO:postsyn_er			0	1
SYNGO:postsyn_er_membrane_integral	D38	CC	integral component of postsynaptic ER membrane	│ │ └─ integral component of postsynaptic ER membrane	SYNGO:postsyn_er_membrane			0	1
SYNGO:postsyn_ser	D29	CC	postsynaptic SER	│ └─ postsynaptic SER	SYNGO:postsyn_er			0	4
SYNGO:postsyn_ser_membrane	D39	CC	postsynaptic SER membrane	│ └─ postsynaptic SER membrane	SYNGO:postsyn_ser			0	1
SYNGO:postsyn_ser_membrane_integral	D45	CC	integral component of postsynaptic SER membrane	│ └─ integral component of postsynaptic SER membrane	SYNGO:postsyn_ser_membrane			0	1
GO:0099544	E1	CC	extrasynaptic space	└─ extrasynaptic space	GO:0045202	4.54415e-05		3	6	BCAN;TNC;TNR
GO:0098966	E2	CC	perisynaptic extracellular matrix	└─ perisynaptic extracellular matrix	GO:0099544	3.04801e-05	0.00012192	3	5	BCAN;TNC;TNR
SYNGO:synprocess		BP	process in the synapse	process in the synapse		0.000439897	0.00307928	18	874	CACNA1A;GRIN2B;CTNNB1;TPRG1L;SCRIB;CTNND1;CTNND2;HSP90AA1;RAP1A;FARP1;CDH2;TNR;SEPTIN7;GRID1;CTNNA2;BCAN;DGKZ;EZR
SYNGO:presynprocess	F1	BP	process in the presynapse	├─ process in the presynapse	SYNGO:synprocess	0.0785284	0.10994	5	269	CACNA1A;GRIN2B;CTNNB1;TPRG1L;SCRIB
GO:0099509	F2	BP	regulation of presynaptic cytosolic calcium levels	│ ├─ regulation of presynaptic cytosolic calcium levels	SYNGO:presynprocess			1	28	CACNA1A
GO:1905056	F11	BP	ATPase-coupled calcium ion transmembrane transporter activity involved in regulation of presynaptic cytosolic calcium levels	│ │ ├─ ATPase-coupled calcium ion transmembrane transporter activity involved in regulation of presynaptic cytosolic calcium levels	GO:0099509			0	1
GO:0099534	F12	BP	calcium ion binding involved in regulation of presynaptic cytosolic calcium levels	│ │ ├─ calcium ion binding involved in regulation of presynaptic cytosolic calcium levels	GO:0099509			0	2
GO:0099626	F13	BP	voltage-gated calcium channel activity involved in regulation of presynaptic cytosolic calcium levels	│ │ └─ voltage-gated calcium channel activity involved in regulation of presynaptic cytosolic calcium levels	GO:0099509			1	9	CACNA1A
GO:0099505	F3	BP	regulation of presynaptic membrane potential	│ ├─ regulation of presynaptic membrane potential	SYNGO:presynprocess			1	44	GRIN2B
GO:0099507	F14	BP	ligand-gated ion channel activity involved in regulation of presynaptic membrane potential	│ │ ├─ ligand-gated ion channel activity involved in regulation of presynaptic membrane potential	GO:0099505			1	24	GRIN2B
GO:0099508	F15	BP	voltage-gated ion channel activity involved in regulation of presynaptic membrane potential	│ │ ├─ voltage-gated ion channel activity involved in regulation of presynaptic membrane potential	GO:0099505			0	17
GO:0150047	F16	BP	G protein-coupled neurotransmitter receptor activity involved in regulation of presynaptic membrane potential	│ │ ├─ G protein-coupled neurotransmitter receptor activity involved in regulation of presynaptic membrane potential	GO:0099505			0	2
GO:0140232	F17	BP	intracellular cAMP-activated cation channel activity involved in regulation of presynaptic membrane potential	│ │ └─ intracellular cAMP-activated cation channel activity involved in regulation of presynaptic membrane potential	GO:0099505			0	1
GO:0140238	F4	BP	presynaptic endocytosis	│ ├─ presynaptic endocytosis	SYNGO:presynprocess			0	3
GO:0099504	F5	BP	synaptic vesicle cycle	│ ├─ synaptic vesicle cycle	SYNGO:presynprocess	0.21413	0.21413	3	189	CTNNB1;TPRG1L;SCRIB
GO:0098693	F18	BP	regulation of synaptic vesicle cycle	│ │ ├─ regulation of synaptic vesicle cycle	GO:0099504			0	24
GO:0097091	F19	BP	synaptic vesicle clustering	│ │ ├─ synaptic vesicle clustering	GO:0099504			1	10	CTNNB1
GO:0099532	F20	BP	synaptic vesicle endosomal processing	│ │ ├─ synaptic vesicle endosomal processing	GO:0099504			0	10
GO:0016182	F29	BP	synaptic vesicle budding from endosome	│ │ │ ├─ synaptic vesicle budding from endosome	GO:0099532			0	4
GO:0016189	F30	BP	synaptic vesicle to endosome fusion	│ │ │ └─ synaptic vesicle to endosome fusion	GO:0099532			0	4
GO:0016079	F21	BP	synaptic vesicle exocytosis	│ │ ├─ synaptic vesicle exocytosis	GO:0099504			1	73	TPRG1L
GO:0099502	F31	BP	calcium-dependent activation of synaptic vesicle fusion	│ │ │ ├─ calcium-dependent activation of synaptic vesicle fusion	GO:0016079			0	13
GO:0150037	F41	BP	regulation of calcium-dependent activation of synaptic vesicle fusion	│ │ │ │ └─ regulation of calcium-dependent activation of synaptic vesicle fusion	GO:0099502			0	7
GO:2000300	F32	BP	regulation of synaptic vesicle exocytosis	│ │ │ ├─ regulation of synaptic vesicle exocytosis	GO:0016079			1	35	TPRG1L
GO:0016081	F33	BP	synaptic vesicle docking	│ │ │ ├─ synaptic vesicle docking	GO:0016079			0	8
GO:0099148	F42	BP	regulation of synaptic vesicle docking	│ │ │ │ └─ regulation of synaptic vesicle docking	GO:0016081			0	3
GO:0031629	F34	BP	synaptic vesicle fusion to presynaptic active zone membrane	│ │ │ ├─ synaptic vesicle fusion to presynaptic active zone membrane	GO:0016079			0	8
GO:0031630	F43	BP	regulation of synaptic vesicle fusion to presynaptic active zone membrane	│ │ │ │ └─ regulation of synaptic vesicle fusion to presynaptic active zone membrane	GO:0031629			0	7
GO:0016082	F35	BP	synaptic vesicle priming	│ │ │ └─ synaptic vesicle priming	GO:0016079			0	13
GO:0010807	F44	BP	regulation of synaptic vesicle priming	│ │ │ └─ regulation of synaptic vesicle priming	GO:0016082			0	3
GO:0098700	F22	BP	synaptic vesicle neurotransmitter loading	│ │ ├─ synaptic vesicle neurotransmitter loading	GO:0099504			0	8
GO:0099162	F36	BP	regulation of synaptic vesicle neurotransmitter loading	│ │ │ └─ regulation of synaptic vesicle neurotransmitter loading	GO:0098700			0	2
GO:0099180	F23	BP	zinc ion import into synaptic vesicle	│ │ ├─ zinc ion import into synaptic vesicle	GO:0099504			0	2
GO:0097401	F24	BP	synaptic vesicle proton loading	│ │ ├─ synaptic vesicle proton loading	GO:0099504			0	18
GO:1901546	F37	BP	regulation of proton loading	│ │ │ └─ regulation of proton loading	GO:0097401			0	1
GO:0048488	F25	BP	synaptic vesicle endocytosis	│ │ └─ synaptic vesicle endocytosis	GO:0099504			1	52	SCRIB
GO:1900242	F38	BP	regulation of synaptic vesicle endocytosis	│ │ ├─ regulation of synaptic vesicle endocytosis	GO:0048488			0	17
GO:0016185	F39	BP	synaptic vesicle budding from presynaptic endocytic zone membrane	│ │ ├─ synaptic vesicle budding from presynaptic endocytic zone membrane	GO:0048488			0	1
GO:0098694	F45	BP	regulation of synaptic vesicle budding from presynaptic endocytic zone membrane	│ │ │ └─ regulation of synaptic vesicle budding from presynaptic endocytic zone membrane	GO:0016185			0	1
GO:0016191	F40	BP	synaptic vesicle uncoating	│ │ └─ synaptic vesicle uncoating	GO:0048488			0	3
GO:0099525	F6	BP	presynaptic dense core vesicle exocytosis	│ ├─ presynaptic dense core vesicle exocytosis	SYNGO:presynprocess			0	19
GO:0099161	F26	BP	regulation of presynaptic dense core vesicle exocytosis	│ │ └─ regulation of presynaptic dense core vesicle exocytosis	GO:0099525			0	9
GO:0001504	F7	BP	neurotransmitter uptake	│ ├─ neurotransmitter uptake	SYNGO:presynprocess			0	6
GO:0098810	F8	BP	neurotransmitter reuptake	│ ├─ neurotransmitter reuptake	SYNGO:presynprocess			0	10
GO:0051580	F27	BP	regulation of neurotransmitter uptake	│ │ └─ regulation of neurotransmitter uptake	GO:0098810			0	5
SYNGO:presyn_chaperoneProteinFolding	F9	BP	presynaptic chaperone-mediated protein folding	│ ├─ presynaptic chaperone-mediated protein folding	SYNGO:presynprocess			0	3
GO:0098928	F10	BP	presynaptic signaling pathway	│ └─ presynaptic signaling pathway	SYNGO:presynprocess			0	1
GO:0099526	F28	BP	presynapse to nucleus signaling pathway	│ └─ presynapse to nucleus signaling pathway	GO:0098928			0	1
SYNGO:postsynprocess	G1	BP	process in the postsynapse	├─ process in the postsynapse	SYNGO:synprocess	0.0111022	0.0194289	6	218	GRIN2B;CTNND1;CTNND2;HSP90AA1;RAP1A;SCRIB
GO:0099566	G2	BP	regulation of postsynaptic cytosolic calcium levels	│ ├─ regulation of postsynaptic cytosolic calcium levels	SYNGO:postsynprocess			0	12
GO:1905059	G8	BP	ATPase-coupled calcium ion transmembrane transporter activity involved in regulation of postsynaptic cytosolic calcium levels	│ │ ├─ ATPase-coupled calcium ion transmembrane transporter activity involved in regulation of postsynaptic cytosolic calcium levels	GO:0099566			0	1
GO:0099567	G9	BP	calcium ion binding involved in regulation of postsynaptic cytosolic calcium levels	│ │ ├─ calcium ion binding involved in regulation of postsynaptic cytosolic calcium levels	GO:0099566			0	1
GO:1905060	G10	BP	calcium:cation antiporter activity involved in regulation of postsynaptic cytosolic calcium ion levels	│ │ ├─ calcium:cation antiporter activity involved in regulation of postsynaptic cytosolic calcium ion levels	GO:0099566			0	3
GO:0098695	G11	BP	inositol 1,4,5-trisphosphate receptor activity involved in regulation of postsynaptic cytosolic calcium levels	│ │ ├─ inositol 1,4,5-trisphosphate receptor activity involved in regulation of postsynaptic cytosolic calcium levels	GO:0099566			0	1
GO:0099583	G12	BP	neurotransmitter receptor activity involved in regulation of postsynaptic cytosolic calcium levels	│ │ └─ neurotransmitter receptor activity involved in regulation of postsynaptic cytosolic calcium levels	GO:0099566			0	1
GO:0098872	G22	BP	G-protein coupled neurotransmitter receptor activity involved in regulation of postsynaptic cytosolic calcium levels	│ │ └─ G-protein coupled neurotransmitter receptor activity involved in regulation of postsynaptic cytosolic calcium levels	GO:0099583			0	1
GO:0060078	G3	BP	regulation of postsynaptic membrane potential	│ ├─ regulation of postsynaptic membrane potential	SYNGO:postsynprocess			1	55	GRIN2B
GO:0140233	G13	BP	intracellular cAMP-activated cation channel activity involved in regulation of postsynaptic membrane potential	│ │ ├─ intracellular cAMP-activated cation channel activity involved in regulation of postsynaptic membrane potential	GO:0060078			0	2
GO:0099579	G23	BP	G protein-coupled neurotransmitter receptor activity involved in regulation of postsynaptic membrane potential	│ │ │ └─ G protein-coupled neurotransmitter receptor activity involved in regulation of postsynaptic membrane potential	GO:0140233			0	2
GO:1904315	G14	BP	transmitter-gated ion channel activity involved in regulation of postsynaptic membrane potential	│ │ ├─ transmitter-gated ion channel activity involved in regulation of postsynaptic membrane potential	GO:0060078			1	42	GRIN2B
GO:1905030	G15	BP	voltage-gated ion channel activity involved in regulation of postsynaptic membrane potential	│ │ └─ voltage-gated ion channel activity involved in regulation of postsynaptic membrane potential	GO:0060078			0	4
GO:0098962	G4	BP	regulation of postsynaptic neurotransmitter receptor activity	│ ├─ regulation of postsynaptic neurotransmitter receptor activity	SYNGO:postsynprocess			0	18
GO:0099072	G5	BP	regulation of postsynaptic membrane neurotransmitter receptor levels	│ ├─ regulation of postsynaptic membrane neurotransmitter receptor levels	SYNGO:postsynprocess	0.00403351	0.00941153	5	121	CTNND1;CTNND2;HSP90AA1;RAP1A;SCRIB
GO:0099645	G16	BP	neurotransmitter receptor localization to postsynaptic specialization membrane	│ │ ├─ neurotransmitter receptor localization to postsynaptic specialization membrane	GO:0099072			1	44	RAP1A
GO:0098696	G24	BP	regulation of neurotransmitter receptor localization to postsynaptic specialization membrane	│ │ │ └─ regulation of neurotransmitter receptor localization to postsynaptic specialization membrane	GO:0099645			1	22	RAP1A
GO:0098967	G17	BP	exocytic insertion of neurotransmitter receptor to postsynaptic membrane	│ │ ├─ exocytic insertion of neurotransmitter receptor to postsynaptic membrane	GO:0099072			0	6
GO:0099145	G25	BP	regulation of exocytic insertion of neurotransmitter receptor to postsynaptic membrane	│ │ │ └─ regulation of exocytic insertion of neurotransmitter receptor to postsynaptic membrane	GO:0098967			0	1
GO:0098970	G18	BP	postsynaptic neurotransmitter receptor diffusion trapping	│ │ ├─ postsynaptic neurotransmitter receptor diffusion trapping	GO:0099072			0	5
GO:0150054	G26	BP	regulation of postsynaptic neurotransmitter receptor diffusion trapping	│ │ │ └─ regulation of postsynaptic neurotransmitter receptor diffusion trapping	GO:0098970			0	3
GO:0098884	G19	BP	postsynaptic neurotransmitter receptor endocytosis	│ │ └─ postsynaptic neurotransmitter receptor endocytosis	GO:0099072			1	38	SCRIB
GO:0099149	G27	BP	regulation of postsynaptic neurotransmitter receptor endocytosis	│ │ └─ regulation of postsynaptic neurotransmitter receptor endocytosis	GO:0098884			1	30	SCRIB
GO:0150038	G6	BP	postsynaptic dense core vesicle exocytosis	│ ├─ postsynaptic dense core vesicle exocytosis	SYNGO:postsynprocess			0	2
GO:0150044	G20	BP	regulation of postsynaptic dense core vesicle exocytosis	│ │ └─ regulation of postsynaptic dense core vesicle exocytosis	GO:0150038			0	1
GO:0098926	G7	BP	postsynaptic signaling pathway	│ └─ postsynaptic signaling pathway	SYNGO:postsynprocess			0	18
GO:0099527	G21	BP	postsynapse to nucleus signaling pathway	│ └─ postsynapse to nucleus signaling pathway	GO:0098926			0	16
GO:1905539	G28	BP	regulation of postsynapse to nucleus signaling pathway	│ └─ regulation of postsynapse to nucleus signaling pathway	GO:0099527			0	2
GO:0099536	H1	BP	synaptic signaling	├─ synaptic signaling	SYNGO:synprocess	0.218455		3	191	FARP1;CDH2;TNR
GO:0099537	H2	BP	trans-synaptic signaling	│ ├─ trans-synaptic signaling	GO:0099536	0.201273	0.21413	3	183	FARP1;CDH2;TNR
GO:0099541	H5	BP	trans-synaptic signaling by lipid	│ │ ├─ trans-synaptic signaling by lipid	GO:0099537			0	6
GO:0099542	H13	BP	trans-synaptic signaling by endocannabinoid	│ │ │ └─ trans-synaptic signaling by endocannabinoid	GO:0099541			0	6
GO:0098921	H21	BP	retrograde trans-synaptic signaling by endocannabinoid	│ │ │ ├─ retrograde trans-synaptic signaling by endocannabinoid	GO:0099542			0	4
GO:0099178	H26	BP	regulation of retrograde trans-synaptic signaling by endocanabinoid	│ │ │ │ └─ regulation of retrograde trans-synaptic signaling by endocanabinoid	GO:0098921			0	2
GO:0099553	H22	BP	trans-synaptic signaling by endocannabinoid, modulating synaptic transmission	│ │ │ └─ trans-synaptic signaling by endocannabinoid, modulating synaptic transmission	GO:0099542			0	2
GO:0150036	H27	BP	regulation of trans-synaptic signaling by endocannabinoid, modulating synaptic transmission	│ │ │ └─ regulation of trans-synaptic signaling by endocannabinoid, modulating synaptic transmission	GO:0099553			0	2
GO:0099540	H6	BP	trans-synaptic signaling by neuropeptide	│ │ ├─ trans-synaptic signaling by neuropeptide	GO:0099537			0	1
GO:0099543	H7	BP	trans-synaptic signaling by soluble gas	│ │ ├─ trans-synaptic signaling by soluble gas	GO:0099537			0	1
GO:0099548	H14	BP	trans-synaptic signaling by nitric oxide	│ │ │ └─ trans-synaptic signaling by nitric oxide	GO:0099543			0	1
GO:0099555	H23	BP	trans-synaptic signaling by nitric oxide, modulating synaptic transmission	│ │ │ └─ trans-synaptic signaling by nitric oxide, modulating synaptic transmission	GO:0099548			0	1
GO:0098925	H28	BP	retrograde trans-synaptic signaling by nitric oxide, modulating synaptic transmission	│ │ │ └─ retrograde trans-synaptic signaling by nitric oxide, modulating synaptic transmission	GO:0099555			0	1
GO:0099545	H8	BP	trans-synaptic signaling by trans-synaptic complex	│ │ ├─ trans-synaptic signaling by trans-synaptic complex	GO:0099537			1	12	FARP1
GO:0098942	H15	BP	retrograde trans-synaptic signaling by trans-synaptic protein complex	│ │ │ ├─ retrograde trans-synaptic signaling by trans-synaptic protein complex	GO:0099545			1	7	FARP1
GO:0099557	H16	BP	trans-synaptic signaling by trans-synaptic complex, modulating synaptic transmission	│ │ │ └─ trans-synaptic signaling by trans-synaptic complex, modulating synaptic transmission	GO:0099545			0	2
GO:0099157	H9	BP	trans-synaptic signalling via exosome	│ │ ├─ trans-synaptic signalling via exosome	GO:0099537			0	1
GO:0099183	H10	BP	trans-synaptic signaling by BDNF, modulating synaptic transmission	│ │ ├─ trans-synaptic signaling by BDNF, modulating synaptic transmission	GO:0099537			0	5
GO:0150035	H17	BP	regulation of trans-synaptic signaling by BDNF, modulating synaptic transmission	│ │ │ └─ regulation of trans-synaptic signaling by BDNF, modulating synaptic transmission	GO:0099183			0	1
GO:0007268	H11	BP	chemical synaptic transmission	│ │ └─ chemical synaptic transmission	GO:0099537			2	158	CDH2;TNR
GO:0050804	H18	BP	modulation of chemical synaptic transmission	│ │ ├─ modulation of chemical synaptic transmission	GO:0007268			2	90	CDH2;TNR
GO:0099531	H19	BP	presynaptic process involved in chemical synaptic transmission	│ │ ├─ presynaptic process involved in chemical synaptic transmission	GO:0007268			0	45
GO:0099171	H24	BP	presynaptic modulation of chemical synaptic transmission	│ │ │ └─ presynaptic modulation of chemical synaptic transmission	GO:0099531			0	45
GO:0099565	H20	BP	postsynaptic process involved in chemical synaptic transmission	│ │ └─ postsynaptic process involved in chemical synaptic transmission	GO:0007268			0	29
GO:0099170	H25	BP	postsynaptic modulation of chemical synaptic transmission	│ │ └─ postsynaptic modulation of chemical synaptic transmission	GO:0099565			0	27
GO:0099538	H3	BP	synaptic signaling via neuropeptide	│ ├─ synaptic signaling via neuropeptide	GO:0099536			0	8
GO:0099163	H4	BP	synaptic signaling by nitric oxide	│ └─ synaptic signaling by nitric oxide	GO:0099536			0	3
GO:0150045	H12	BP	regulation of synaptic signaling by nitric oxide	│ └─ regulation of synaptic signaling by nitric oxide	GO:0099163			0	2
GO:0050808	I1	BP	synapse organization	├─ synapse organization	SYNGO:synprocess	0.00117987	0.00412956	9	302	SEPTIN7;GRID1;CTNNA2;CTNND2;CTNNB1;FARP1;BCAN;DGKZ;EZR
GO:0099172	I2	BP	presynapse organization	│ ├─ presynapse organization	GO:0050808			0	2
GO:0099174	I16	BP	regulation of presynapse organization	│ │ └─ regulation of presynapse organization	GO:0099172			0	2
GO:0099173	I3	BP	postsynapse organization	│ ├─ postsynapse organization	GO:0050808			2	71	SEPTIN7;GRID1
GO:0099175	I17	BP	regulation of postsynapse organization	│ │ ├─ regulation of postsynapse organization	GO:0099173			1	54	GRID1
GO:0099084	I18	BP	postsynaptic specialization organization	│ │ └─ postsynaptic specialization organization	GO:0099173			0	1
GO:0099563	I4	BP	modification of synaptic structure	│ ├─ modification of synaptic structure	GO:0050808			1	32	CTNNA2
GO:0099010	I19	BP	modification of postsynaptic structure	│ │ └─ modification of postsynaptic structure	GO:0099563			1	31	CTNNA2
GO:0099159	I34	BP	regulation of modification of postsynaptic structure	│ │ ├─ regulation of modification of postsynaptic structure	GO:0099010			0	9
GO:0098885	I35	BP	modification of postsynaptic actin cytoskeleton	│ │ └─ modification of postsynaptic actin cytoskeleton	GO:0099010			1	18	CTNNA2
GO:1905274	I47	BP	regulation of modification of postsynaptic actin cytoskeleton	│ │ └─ regulation of modification of postsynaptic actin cytoskeleton	GO:0098885			0	8
GO:0050807	I5	BP	regulation of synapse organization	│ ├─ regulation of synapse organization	GO:0050808			0	29
GO:0098918	I6	BP	structural constituent of synapse	│ ├─ structural constituent of synapse	GO:0050808			2	34	SEPTIN7;CTNND2
GO:0099181	I20	BP	structural constituent of presynapse	│ │ ├─ structural constituent of presynapse	GO:0098918			0	10
GO:0098882	I36	BP	structural constituent of active zone	│ │ │ ├─ structural constituent of active zone	GO:0099181			0	8
GO:0098699	I37	BP	structural constituent of presynaptic actin cytoskeleton	│ │ │ └─ structural constituent of presynaptic actin cytoskeleton	GO:0099181			0	1
GO:0099186	I21	BP	structural constituent of postsynapse	│ │ └─ structural constituent of postsynapse	GO:0098918			2	24	SEPTIN7;CTNND2
GO:0098973	I38	BP	structural constituent of postsynaptic actin cytoskeleton	│ │ ├─ structural constituent of postsynaptic actin cytoskeleton	GO:0099186			0	4
GO:0099184	I39	BP	structural constituent of postsynaptic intermediate filament cytoskeleton	│ │ ├─ structural constituent of postsynaptic intermediate filament cytoskeleton	GO:0099186			0	2
GO:0098879	I40	BP	structural constituent of postsynaptic specialization	│ │ ├─ structural constituent of postsynaptic specialization	GO:0099186			0	3
GO:0098919	I41	BP	structural constituent of postsynaptic density	│ │ └─ structural constituent of postsynaptic density	GO:0099186			1	11	CTNND2
GO:0150043	I7	BP	structural constituent of synapse-associated extracellular matrix	│ ├─ structural constituent of synapse-associated extracellular matrix	GO:0050808			0	1
GO:0099560	I8	BP	synapse adhesion between pre- and post-synapse	│ ├─ synapse adhesion between pre- and post-synapse	GO:0050808			0	37
GO:0099179	I22	BP	regulation of synaptic membrane adhesion	│ │ └─ regulation of synaptic membrane adhesion	GO:0099560			0	7
GO:0008039	I9	BP	synaptic target recognition	│ ├─ synaptic target recognition	GO:0050808			0	3
GO:0007416	I10	BP	synapse assembly	│ ├─ synapse assembly	GO:0050808			2	92	CTNNB1;FARP1
GO:0099054	I23	BP	presynapse assembly	│ │ ├─ presynapse assembly	GO:0007416			0	17
GO:0051963	I24	BP	regulation of synapse assembly	│ │ ├─ regulation of synapse assembly	GO:0007416			2	49	CTNNB1;FARP1
GO:1905606	I42	BP	regulation of presynapse assembly	│ │ │ ├─ regulation of presynapse assembly	GO:0051963			1	31	FARP1
GO:0150052	I43	BP	regulation of postsynapse assembly	│ │ │ └─ regulation of postsynapse assembly	GO:0051963			0	7
GO:0098698	I25	BP	postsynaptic specialization assembly	│ │ ├─ postsynaptic specialization assembly	GO:0007416			0	32
GO:0099150	I44	BP	regulation of postsynaptic specialization assembly	│ │ │ ├─ regulation of postsynaptic specialization assembly	GO:0098698			0	7
GO:0097107	I45	BP	postsynaptic density assembly	│ │ │ └─ postsynaptic density assembly	GO:0098698			0	19
GO:0099151	I48	BP	regulation of postsynaptic density assembly	│ │ │ └─ regulation of postsynaptic density assembly	GO:0097107			0	14
GO:0097104	I26	BP	postsynaptic membrane assembly	│ │ └─ postsynaptic membrane assembly	GO:0007416			0	1
GO:0098883	I11	BP	synapse disassembly	│ ├─ synapse disassembly	GO:0050808			0	8
GO:1905806	I27	BP	regulation of synapse disassembly	│ │ └─ regulation of synapse disassembly	GO:0098883			0	8
GO:0060074	I12	BP	synapse maturation	│ ├─ synapse maturation	GO:0050808			1	17	BCAN
GO:0090128	I28	BP	regulation of synapse maturation	│ │ └─ regulation of synapse maturation	GO:0060074			0	14
GO:0099558	I13	BP	maintenance of synapse structure	│ ├─ maintenance of synapse structure	GO:0050808			1	18	DGKZ
GO:0099559	I29	BP	maintenance of alignment of postsynaptic density and presynaptic active zone	│ │ ├─ maintenance of alignment of postsynaptic density and presynaptic active zone	GO:0099558			0	4
GO:0098880	I30	BP	maintenance of postsynaptic specialization structure	│ │ └─ maintenance of postsynaptic specialization structure	GO:0099558			1	9	DGKZ
GO:0099562	I46	BP	maintenance of postsynaptic density structure	│ │ └─ maintenance of postsynaptic density structure	GO:0098880			1	2	DGKZ
GO:0099187	I14	BP	presynaptic cytoskeleton organization	│ ├─ presynaptic cytoskeleton organization	GO:0050808			0	5
GO:0099140	I31	BP	presynaptic actin cytoskeleton organization	│ │ └─ presynaptic actin cytoskeleton organization	GO:0099187			0	5
GO:0099188	I15	BP	postsynaptic cytoskeleton organization	│ └─ postsynaptic cytoskeleton organization	GO:0050808			2	25	FARP1;EZR
GO:0098974	I32	BP	postsynaptic actin cytoskeleton organization	│ ├─ postsynaptic actin cytoskeleton organization	GO:0099188			2	21	FARP1;EZR
GO:0099190	I33	BP	postsynaptic spectrin-associated cytoskeleton organization	│ └─ postsynaptic spectrin-associated cytoskeleton organization	GO:0099188			0	4
SYNGO:metabolism	J1	BP	metabolism	├─ metabolism	SYNGO:synprocess			0	93
SYNGO:presyn_ATPmetabolic	J2	BP	ATP metabolic process in the presynapse	│ ├─ ATP metabolic process in the presynapse	SYNGO:metabolism			0	1
SYNGO:presyn_regulationATPmetabolic	J12	BP	regulation of ATP metabolic process in the presynapse	│ │ └─ regulation of ATP metabolic process in the presynapse	SYNGO:presyn_ATPmetabolic			0	1
SYNGO:postsyn_ATPmetabolic	J3	BP	ATP metabolic process in the postsynapse	│ ├─ ATP metabolic process in the postsynapse	SYNGO:metabolism			0	1
GO:0099546	J4	BP	protein catabolic process, modulating synaptic transmission	│ ├─ protein catabolic process, modulating synaptic transmission	SYNGO:metabolism			0	1
GO:0099574	J5	BP	regulation of protein catabolic process at synapse, modulating synaptic transmission	│ ├─ regulation of protein catabolic process at synapse, modulating synaptic transmission	SYNGO:metabolism			0	6
GO:0099576	J13	BP	regulation of protein catabolic process at postsynapse, modulating synaptic transmission	│ │ ├─ regulation of protein catabolic process at postsynapse, modulating synaptic transmission	GO:0099574			0	5
GO:0099575	J14	BP	regulation of protein catabolic process at presynapse, modulating synaptic transmission	│ │ └─ regulation of protein catabolic process at presynapse, modulating synaptic transmission	GO:0099574			0	1
GO:0099547	J6	BP	regulation of translation at synapse, modulating synaptic transmission	│ ├─ regulation of translation at synapse, modulating synaptic transmission	SYNGO:metabolism			0	7
GO:0099578	J15	BP	regulation of translation at postsynapse, modulating synaptic transmission	│ │ ├─ regulation of translation at postsynapse, modulating synaptic transmission	GO:0099547			0	3
GO:0099577	J16	BP	regulation of translation at presynapse, modulating synaptic transmission	│ │ └─ regulation of translation at presynapse, modulating synaptic transmission	GO:0099547			0	2
GO:0042135	J7	BP	neurotransmitter catabolic process	│ ├─ neurotransmitter catabolic process	SYNGO:metabolism			0	2
GO:0140246	J8	BP	protein catabolic process at synapse	│ ├─ protein catabolic process at synapse	SYNGO:metabolism			0	13
GO:0140247	J17	BP	protein catabolic process at presynapse	│ │ ├─ protein catabolic process at presynapse	GO:0140246			0	3
GO:0140251	J21	BP	regulation protein catabolic process at presynapse	│ │ │ └─ regulation protein catabolic process at presynapse	GO:0140247			0	3
GO:0140249	J18	BP	protein catabolic process at postsynapse	│ │ └─ protein catabolic process at postsynapse	GO:0140246			0	10
GO:0140252	J22	BP	regulation protein catabolic process at postsynapse	│ │ └─ regulation protein catabolic process at postsynapse	GO:0140249			0	7
GO:0042136	J9	BP	neurotransmitter biosynthetic process	│ ├─ neurotransmitter biosynthetic process	SYNGO:metabolism			0	2
GO:0140241	J10	BP	translation at synapse	│ ├─ translation at synapse	SYNGO:metabolism			0	56
GO:0140236	J19	BP	translation at presynapse	│ │ ├─ translation at presynapse	GO:0140241			0	51
GO:0140242	J20	BP	translation at postsynapse	│ │ └─ translation at postsynapse	GO:0140241			0	56
GO:0140245	J23	BP	regulation of translation at postsynapse	│ │ └─ regulation of translation at postsynapse	GO:0140242			0	4
GO:0140235	J11	BP	RNA polyadenylation at postsynapse	│ └─ RNA polyadenylation at postsynapse	SYNGO:metabolism			0	1
SYNGO:transport	K1	BP	transport	└─ transport	SYNGO:synprocess			1	36	SCRIB
GO:0008088	K2	BP	axo-dendritic transport	├─ axo-dendritic transport	SYNGO:transport			0	15
GO:0098930	K7	BP	axonal transport	│ ├─ axonal transport	GO:0008088			0	5
GO:0008089	K13	BP	anterograde axonal transport	│ │ ├─ anterograde axonal transport	GO:0098930			0	4
GO:0099641	K21	BP	anterograde axonal protein transport	│ │ │ ├─ anterograde axonal protein transport	GO:0008089			0	2
GO:0140231	K22	BP	anterograde axonal transport of neurotransmitter receptor complex	│ │ │ └─ anterograde axonal transport of neurotransmitter receptor complex	GO:0008089			0	1
GO:0099088	K14	BP	axonal transport of messenger ribonucleoprotein complex	│ │ └─ axonal transport of messenger ribonucleoprotein complex	GO:0098930			0	1
GO:0098935	K8	BP	dendritic transport	│ └─ dendritic transport	GO:0008088			0	10
GO:0098937	K15	BP	anterograde dendritic transport	│ ├─ anterograde dendritic transport	GO:0098935			0	3
GO:0098971	K23	BP	anterograde dendritic transport of neurotransmitter receptor complex	│ │ └─ anterograde dendritic transport of neurotransmitter receptor complex	GO:0098937			0	2
GO:0098939	K16	BP	dendritic transport of mitochondrion	│ ├─ dendritic transport of mitochondrion	GO:0098935			0	1
GO:0098961	K17	BP	dendritic transport of ribonucleoprotein complex	│ └─ dendritic transport of ribonucleoprotein complex	GO:0098935			0	5
GO:0098963	K24	BP	dendritic transport of messenger ribonucleoprotein complex	│ └─ dendritic transport of messenger ribonucleoprotein complex	GO:0098961			0	5
GO:0098964	K27	BP	anterograde dendritic transport of messenger ribonucleoprotein complex	│ └─ anterograde dendritic transport of messenger ribonucleoprotein complex	GO:0098963			0	1
GO:0099514	K3	BP	synaptic vesicle cytoskeletal transport	├─ synaptic vesicle cytoskeletal transport	SYNGO:transport			0	2
GO:0099517	K9	BP	synaptic vesicle transport along microtubule	│ └─ synaptic vesicle transport along microtubule	GO:0099514			0	2
GO:0048490	K18	BP	anterograde synaptic vesicle transport	│ └─ anterograde synaptic vesicle transport	GO:0099517			0	2
GO:1903742	K25	BP	regulation of anterograde synaptic vesicle transport	│ └─ regulation of anterograde synaptic vesicle transport	GO:0048490			0	1
GO:0099090	K4	BP	synaptic vesicle recycling via endosome	├─ synaptic vesicle recycling via endosome	SYNGO:transport			0	2
GO:0099158	K10	BP	regulation of recycling endosome localization within postsynapse	│ └─ regulation of recycling endosome localization within postsynapse	GO:0099090			0	1
GO:0099089	K5	BP	establishment of endoplasmic reticulum localization to postsynapse	├─ establishment of endoplasmic reticulum localization to postsynapse	SYNGO:transport			0	1
GO:0099637	K6	BP	neurotransmitter receptor transport	└─ neurotransmitter receptor transport	SYNGO:transport			1	15	SCRIB
GO:0098877	K11	BP	neurotransmitter receptor transport to plasma membrane	├─ neurotransmitter receptor transport to plasma membrane	GO:0099637			1	14	SCRIB
GO:0098969	K19	BP	neurotransmitter receptor transport to postsynaptic membrane	│ ├─ neurotransmitter receptor transport to postsynaptic membrane	GO:0098877			0	4
GO:0099639	K20	BP	neurotransmitter receptor transport, endosome to plasma membrane	│ └─ neurotransmitter receptor transport, endosome to plasma membrane	GO:0098877			1	11	SCRIB
GO:0098887	K26	BP	neurotransmitter receptor transport, endosome to postsynaptic membrane	│ └─ neurotransmitter receptor transport, endosome to postsynaptic membrane	GO:0099639			1	10	SCRIB
GO:0099152	K28	BP	regulation of neurotransmitter receptor transport, endosome to postsynaptic membrane	│ └─ regulation of neurotransmitter receptor transport, endosome to postsynaptic membrane	GO:0098887			0	3
GO:0098943	K12	BP	neurotransmitter receptor transport, postsynaptic endosome to lysosome	└─ neurotransmitter receptor transport, postsynaptic endosome to lysosome	GO:0099637			0	1

## Sheet: Table S6_PPI_SD
Supplementary Table 6. Protein-protein interactions extracted from STRING of all proteins with differential abundance in SD (n=151).
The interactions are based on phylogenetic co-occurence, co-expression, and experimentally determined interactions with a minimum combined score of 0.4 (medium confidence).
A total of 68 proteins, listed on the right, interact with 1 or more other proteins. The interactions are visualized in Supplementary Figure 4, revealing several clusters of interacting proteins.
node1	node2	node1_string_id	node2_string_id	cooccurrence	coexpression	experimental	combined_score		Interacting proteins (n=68)				number of nodes:
ACAA2	ISYNA1	9606.ENSP00000285093	9606.ENSP00000337746	0	0	0.42	0.42		ACAA2				151
ACAA2	CRYL1	9606.ENSP00000285093	9606.ENSP00000298248	0	0.156	0.368	0.443		ADH5				number of edges:
ACAA2	ECHDC1	9606.ENSP00000285093	9606.ENSP00000436585	0	0.245	0.251	0.41		AHNAK				315
ADH5	GSTP1	9606.ENSP00000296412	9606.ENSP00000381607	0	0.082	0.726	0.737		ATP1A2				average node degree:
ADH5	ESD	9606.ENSP00000296412	9606.ENSP00000367992	0.43	0.298	0.701	0.87		ATP1B2				4.17
AHNAK	HNRNPD	9606.ENSP00000367263	9606.ENSP00000313199	0	0	0.494	0.493		BCAN				avg. local clustering coefficient:
AHNAK	EZR	9606.ENSP00000367263	9606.ENSP00000356042	0	0.062	0.397	0.41		CAB39L				0.376
ATP1A2	ATP1B2	9606.ENSP00000354490	9606.ENSP00000250111	0	0.352	0.342	0.555		CAMK2D				expected number of edges:
ATP1B2	ATP1A2	9606.ENSP00000250111	9606.ENSP00000354490	0	0.352	0.342	0.555		CD44				137
BCAN	VCAN	9606.ENSP00000331210	9606.ENSP00000265077	0	0	0.526	0.526		CDH2				PPI enrichment p-value:
CAB39L	TPRG1L	9606.ENSP00000479669	9606.ENSP00000367595	0	0.064	0.4	0.414		CKB				< 1.0e-16
CAMK2D	GRIN2B	9606.ENSP00000339740	9606.ENSP00000477455	0	0.056	0.472	0.48		CNTN1
CD44	VCAN	9606.ENSP00000398632	9606.ENSP00000265077	0	0.062	0.409	0.421		CRYL1
CD44	MSN	9606.ENSP00000398632	9606.ENSP00000353408	0	0.184	0.563	0.628		CTNNA2
CD44	EZR	9606.ENSP00000398632	9606.ENSP00000356042	0	0.064	0.698	0.705		CTNNB1
CD44	SLC3A2	9606.ENSP00000398632	9606.ENSP00000367123	0	0	0.489	0.489		CTNND1
CDH2	CTNND2	9606.ENSP00000269141	9606.ENSP00000307134	0	0.097	0.465	0.497		CTNND2
CDH2	JUP	9606.ENSP00000269141	9606.ENSP00000377508	0	0	0.891	0.891		DBI
CDH2	CTNNB1	9606.ENSP00000269141	9606.ENSP00000344456	0	0.062	0.911	0.913		DDAH1
CDH2	CTNND1	9606.ENSP00000269141	9606.ENSP00000382004	0	0.062	0.864	0.867		ECHDC1
CKB	PHGDH	9606.ENSP00000299198	9606.ENSP00000358417	0	0.07	0.4	0.418		ESD
CNTN1	TNR	9606.ENSP00000447006	9606.ENSP00000356646	0	0.243	0.267	0.422		EZR
CRYL1	ACAA2	9606.ENSP00000298248	9606.ENSP00000285093	0	0.156	0.368	0.443		FABP5
CTNNA2	CTNND2	9606.ENSP00000384638	9606.ENSP00000307134	0	0.461	0.265	0.587		GAA
CTNNA2	CTNNB1	9606.ENSP00000384638	9606.ENSP00000344456	0	0.163	0.888	0.902		GFAP
CTNNA2	JUP	9606.ENSP00000384638	9606.ENSP00000377508	0	0	0.642	0.642		GNA13
CTNNA2	CTNND1	9606.ENSP00000384638	9606.ENSP00000382004	0	0.344	0.265	0.497		GNAI2
CTNNA2	GNA13	9606.ENSP00000384638	9606.ENSP00000400717	0	0.414	0	0.414		GNB2
CTNNB1	CDH2	9606.ENSP00000344456	9606.ENSP00000269141	0	0.062	0.911	0.913		GNB4
CTNNB1	CTNND2	9606.ENSP00000344456	9606.ENSP00000307134	0	0.064	0.496	0.508		GPM6B
CTNNB1	JUP	9606.ENSP00000344456	9606.ENSP00000377508	0	0	0.881	0.881		GPR37L1
CTNNB1	CTNND1	9606.ENSP00000344456	9606.ENSP00000382004	0	0.087	0.827	0.835		GRIN2B
CTNNB1	CTNNA2	9606.ENSP00000344456	9606.ENSP00000384638	0	0.163	0.888	0.902		GSTP1
CTNND1	CDH2	9606.ENSP00000382004	9606.ENSP00000269141	0	0.062	0.864	0.867		HIBADH
CTNND1	CTNNB1	9606.ENSP00000382004	9606.ENSP00000344456	0	0.087	0.827	0.835		HNRNPD
CTNND1	JUP	9606.ENSP00000382004	9606.ENSP00000377508	0	0.102	0.516	0.547		HSP90AA1
CTNND1	CTNNA2	9606.ENSP00000382004	9606.ENSP00000384638	0	0.344	0.265	0.497		HSPA1A
CTNND2	CDH2	9606.ENSP00000307134	9606.ENSP00000269141	0	0.097	0.465	0.497		HSPA2
CTNND2	CTNNA2	9606.ENSP00000307134	9606.ENSP00000384638	0	0.461	0.265	0.587		HSPA6
CTNND2	CTNNB1	9606.ENSP00000307134	9606.ENSP00000344456	0	0.064	0.496	0.508		HSPB1
DBI	FABP5	9606.ENSP00000439012	9606.ENSP00000297258	0	0.09	0.67	0.686		ILK
DBI	TAGLN3	9606.ENSP00000439012	9606.ENSP00000377494	0	0.054	0.788	0.79		ISYNA1
DBI	UBE2L3	9606.ENSP00000439012	9606.ENSP00000400906	0	0.123	0.726	0.749		JUP
DDAH1	RAB12	9606.ENSP00000284031	9606.ENSP00000331748	0	0	0.436	0.436		LAP3
ECHDC1	ACAA2	9606.ENSP00000436585	9606.ENSP00000285093	0	0.245	0.251	0.41		MSN
ESD	ADH5	9606.ENSP00000367992	9606.ENSP00000296412	0.43	0.298	0.701	0.87		PGM1
ESD	GAA	9606.ENSP00000367992	9606.ENSP00000305692	0	0.054	0.52	0.527		PGM5
ESD	PGM1	9606.ENSP00000367992	9606.ENSP00000360124	0	0.144	0.67	0.705		PHGDH
ESD	PGM5	9606.ENSP00000367992	9606.ENSP00000379678	0	0.144	0.67	0.705		PLBD2
EZR	MSN	9606.ENSP00000356042	9606.ENSP00000353408	0	0.062	0.857	0.86		PLEC
EZR	AHNAK	9606.ENSP00000356042	9606.ENSP00000367263	0	0.062	0.397	0.41		PRDX1
EZR	CD44	9606.ENSP00000356042	9606.ENSP00000398632	0	0.064	0.698	0.705		PRDX6
FABP5	PLBD2	9606.ENSP00000297258	9606.ENSP00000280800	0	0.062	0.406	0.419		PSAT1
FABP5	UBE2L3	9606.ENSP00000297258	9606.ENSP00000400906	0	0	0.533	0.533		PYGB
FABP5	DBI	9606.ENSP00000297258	9606.ENSP00000439012	0	0.09	0.67	0.686		RAB12
FABP5	TAGLN3	9606.ENSP00000297258	9606.ENSP00000377494	0	0.064	0.889	0.892		RHOC
GAA	PLBD2	9606.ENSP00000305692	9606.ENSP00000280800	0	0.159	0.347	0.427		SEPTIN2
GAA	ESD	9606.ENSP00000305692	9606.ENSP00000367992	0	0.054	0.52	0.527		SEPTIN6
GFAP	GPM6B	9606.ENSP00000468500	9606.ENSP00000316861	0	0.334	0.213	0.454		SEPTIN7
GFAP	GPR37L1	9606.ENSP00000468500	9606.ENSP00000356251	0	0.595	0	0.595		SEPTIN9
GFAP	TNR	9606.ENSP00000468500	9606.ENSP00000356646	0	0.615	0	0.615		SLC3A2
GFAP	VIM	9606.ENSP00000468500	9606.ENSP00000446007	0	0	0.68	0.68		SQSTM1
GNA13	CTNNA2	9606.ENSP00000400717	9606.ENSP00000384638	0	0.414	0	0.414		TAGLN3
GNAI2	GNB4	9606.ENSP00000312999	9606.ENSP00000232564	0	0.122	0.844	0.857		TNR
GNAI2	GNB2	9606.ENSP00000312999	9606.ENSP00000305260	0	0.33	0.667	0.768		TPRG1L
GNB2	RHOC	9606.ENSP00000305260	9606.ENSP00000285735	0	0.142	0.394	0.458		UBE2L3
GNB2	GNAI2	9606.ENSP00000305260	9606.ENSP00000312999	0	0.33	0.667	0.768		VCAN
GNB4	GNAI2	9606.ENSP00000232564	9606.ENSP00000312999	0	0.122	0.844	0.857		VIM
GPM6B	GFAP	9606.ENSP00000316861	9606.ENSP00000468500	0	0.334	0.213	0.454
GPR37L1	GFAP	9606.ENSP00000356251	9606.ENSP00000468500	0	0.595	0	0.595
GRIN2B	CAMK2D	9606.ENSP00000477455	9606.ENSP00000339740	0	0.056	0.472	0.48
GSTP1	ADH5	9606.ENSP00000381607	9606.ENSP00000296412	0	0.082	0.726	0.737
GSTP1	PRDX6	9606.ENSP00000381607	9606.ENSP00000342026	0	0.083	0.558	0.578
HIBADH	PLBD2	9606.ENSP00000265395	9606.ENSP00000280800	0	0.073	0.67	0.681
HNRNPD	HSPB1	9606.ENSP00000313199	9606.ENSP00000248553	0	0	0.747	0.747
HNRNPD	AHNAK	9606.ENSP00000313199	9606.ENSP00000367263	0	0	0.494	0.493
HNRNPD	2009-09-01	9606.ENSP00000313199	9606.ENSP00000391249	0	0.062	0.466	0.478
HSP90AA1	HSPA6	9606.ENSP00000335153	9606.ENSP00000310219	0	0.292	0.486	0.62
HSP90AA1	HSPA2	9606.ENSP00000335153	9606.ENSP00000378199	0	0.317	0.636	0.741
HSP90AA1	HSPA1A	9606.ENSP00000335153	9606.ENSP00000364802	0	0.317	0.871	0.908
HSPA1A	HSPA6	9606.ENSP00000364802	9606.ENSP00000310219	0.449	0.117	0.675	0.703
HSPA1A	HSP90AA1	9606.ENSP00000364802	9606.ENSP00000335153	0	0.317	0.871	0.908
HSPA1A	HSPA2	9606.ENSP00000364802	9606.ENSP00000378199	0.449	0	0.632	0.635
HSPA2	HSP90AA1	9606.ENSP00000378199	9606.ENSP00000335153	0	0.317	0.636	0.741
HSPA2	HSPA1A	9606.ENSP00000378199	9606.ENSP00000364802	0.449	0	0.632	0.635
HSPA2	ILK	9606.ENSP00000378199	9606.ENSP00000379975	0	0	0.432	0.432
HSPA6	HSP90AA1	9606.ENSP00000310219	9606.ENSP00000335153	0	0.292	0.486	0.62
HSPA6	HSPA1A	9606.ENSP00000310219	9606.ENSP00000364802	0.449	0.117	0.675	0.703
HSPB1	HNRNPD	9606.ENSP00000248553	9606.ENSP00000313199	0	0	0.747	0.747
ILK	HSPA2	9606.ENSP00000379975	9606.ENSP00000378199	0	0	0.432	0.432
ISYNA1	ACAA2	9606.ENSP00000337746	9606.ENSP00000285093	0	0	0.42	0.42
JUP	CDH2	9606.ENSP00000377508	9606.ENSP00000269141	0	0	0.891	0.891
JUP	CTNNB1	9606.ENSP00000377508	9606.ENSP00000344456	0	0	0.881	0.881
JUP	CTNNA2	9606.ENSP00000377508	9606.ENSP00000384638	0	0	0.642	0.642
JUP	CTNND1	9606.ENSP00000377508	9606.ENSP00000382004	0	0.102	0.516	0.547
LAP3	PHGDH	9606.ENSP00000226299	9606.ENSP00000358417	0	0.065	0.562	0.572
MSN	RHOC	9606.ENSP00000353408	9606.ENSP00000285735	0	0.107	0.369	0.413
MSN	EZR	9606.ENSP00000353408	9606.ENSP00000356042	0	0.062	0.857	0.86
MSN	CD44	9606.ENSP00000353408	9606.ENSP00000398632	0	0.184	0.563	0.628
PGM1	PYGB	9606.ENSP00000360124	9606.ENSP00000216962	0	0.52	0.056	0.527
PGM1	PLBD2	9606.ENSP00000360124	9606.ENSP00000280800	0	0	0.4	0.4
PGM1	PRDX6	9606.ENSP00000360124	9606.ENSP00000342026	0	0.13	0.399	0.454
PGM1	PHGDH	9606.ENSP00000360124	9606.ENSP00000358417	0	0.062	0.527	0.537
PGM1	ESD	9606.ENSP00000360124	9606.ENSP00000367992	0	0.144	0.67	0.705
PGM5	PYGB	9606.ENSP00000379678	9606.ENSP00000216962	0	0.52	0.056	0.527
PGM5	PLBD2	9606.ENSP00000379678	9606.ENSP00000280800	0	0	0.4	0.4
PGM5	PHGDH	9606.ENSP00000379678	9606.ENSP00000358417	0	0.062	0.527	0.537
PGM5	ESD	9606.ENSP00000379678	9606.ENSP00000367992	0	0.144	0.67	0.705
PHGDH	LAP3	9606.ENSP00000358417	9606.ENSP00000226299	0	0.065	0.562	0.572
PHGDH	PLBD2	9606.ENSP00000358417	9606.ENSP00000280800	0	0	0.67	0.67
PHGDH	CKB	9606.ENSP00000358417	9606.ENSP00000299198	0	0.07	0.4	0.418
PHGDH	PGM5	9606.ENSP00000358417	9606.ENSP00000379678	0	0.062	0.527	0.537
PHGDH	PGM1	9606.ENSP00000358417	9606.ENSP00000360124	0	0.062	0.527	0.537
PHGDH	PSAT1	9606.ENSP00000358417	9606.ENSP00000365773	0	0.941	0.272	0.955
PLBD2	HIBADH	9606.ENSP00000280800	9606.ENSP00000265395	0	0.073	0.67	0.681
PLBD2	PGM1	9606.ENSP00000280800	9606.ENSP00000360124	0	0	0.4	0.4
PLBD2	PGM5	9606.ENSP00000280800	9606.ENSP00000379678	0	0	0.4	0.4
PLBD2	FABP5	9606.ENSP00000280800	9606.ENSP00000297258	0	0.062	0.406	0.419
PLBD2	GAA	9606.ENSP00000280800	9606.ENSP00000305692	0	0.159	0.347	0.427
PLBD2	PHGDH	9606.ENSP00000280800	9606.ENSP00000358417	0	0	0.67	0.67
PLEC	VIM	9606.ENSP00000323856	9606.ENSP00000446007	0	0.068	0.496	0.51
PRDX1	PRDX6	9606.ENSP00000262746	9606.ENSP00000342026	0.297	0.144	0.302	0.421
PRDX6	PRDX1	9606.ENSP00000342026	9606.ENSP00000262746	0.297	0.144	0.302	0.421
PRDX6	RAB12	9606.ENSP00000342026	9606.ENSP00000331748	0	0.046	0.436	0.438
PRDX6	PGM1	9606.ENSP00000342026	9606.ENSP00000360124	0	0.13	0.399	0.454
PRDX6	GSTP1	9606.ENSP00000342026	9606.ENSP00000381607	0	0.083	0.558	0.578
PSAT1	PHGDH	9606.ENSP00000365773	9606.ENSP00000358417	0	0.941	0.272	0.955
PYGB	PGM5	9606.ENSP00000216962	9606.ENSP00000379678	0	0.52	0.056	0.527
PYGB	PGM1	9606.ENSP00000216962	9606.ENSP00000360124	0	0.52	0.056	0.527
RAB12	DDAH1	9606.ENSP00000331748	9606.ENSP00000284031	0	0	0.436	0.436
RAB12	PRDX6	9606.ENSP00000331748	9606.ENSP00000342026	0	0.046	0.436	0.438
RHOC	GNB2	9606.ENSP00000285735	9606.ENSP00000305260	0	0.142	0.394	0.458
RHOC	MSN	9606.ENSP00000285735	9606.ENSP00000353408	0	0.107	0.369	0.413
SEPTIN2	SEPTIN6	9606.ENSP00000479861	9606.ENSP00000341524	0	0.086	0.958	0.96
SEPTIN2	SEPTIN7	9606.ENSP00000479861	9606.ENSP00000381992	0	0.751	0.914	0.977
SEPTIN2	SEPTIN9	9606.ENSP00000479861	9606.ENSP00000391249	0	0.254	0.919	0.937
SEPTIN6	SEPTIN9	9606.ENSP00000341524	9606.ENSP00000391249	0	0.062	0.886	0.889
SEPTIN6	SEPTIN7	9606.ENSP00000341524	9606.ENSP00000381992	0	0.089	0.941	0.944
SEPTIN6	SEPTIN2	9606.ENSP00000341524	9606.ENSP00000479861	0	0.086	0.958	0.96
SEPTIN7	SEPTIN6	9606.ENSP00000381992	9606.ENSP00000341524	0	0.089	0.941	0.944
SEPTIN7	SEPTIN9	9606.ENSP00000381992	9606.ENSP00000391249	0	0.261	0.919	0.937
SEPTIN7	SEPTIN2	9606.ENSP00000381992	9606.ENSP00000479861	0	0.751	0.914	0.977
SEPTIN9	HNRNPD	9606.ENSP00000391249	9606.ENSP00000313199	0	0.062	0.466	0.478
SEPTIN9	SEPTIN6	9606.ENSP00000391249	9606.ENSP00000341524	0	0.062	0.886	0.889
SEPTIN9	SEPTIN7	9606.ENSP00000391249	9606.ENSP00000381992	0	0.261	0.919	0.937
SEPTIN9	SEPTIN2	9606.ENSP00000391249	9606.ENSP00000479861	0	0.254	0.919	0.937
SLC3A2	CD44	9606.ENSP00000367123	9606.ENSP00000398632	0	0	0.489	0.489
SQSTM1	VIM	9606.ENSP00000374455	9606.ENSP00000446007	0	0	0.6	0.6
TAGLN3	FABP5	9606.ENSP00000377494	9606.ENSP00000297258	0	0.064	0.889	0.892
TAGLN3	UBE2L3	9606.ENSP00000377494	9606.ENSP00000400906	0	0.062	0.726	0.732
TAGLN3	DBI	9606.ENSP00000377494	9606.ENSP00000439012	0	0.054	0.788	0.79
TNR	CNTN1	9606.ENSP00000356646	9606.ENSP00000447006	0	0.243	0.267	0.422
TNR	GFAP	9606.ENSP00000356646	9606.ENSP00000468500	0	0.615	0	0.615
TPRG1L	CAB39L	9606.ENSP00000367595	9606.ENSP00000479669	0	0.064	0.4	0.414
UBE2L3	FABP5	9606.ENSP00000400906	9606.ENSP00000297258	0	0	0.533	0.533
UBE2L3	TAGLN3	9606.ENSP00000400906	9606.ENSP00000377494	0	0.062	0.726	0.732
UBE2L3	DBI	9606.ENSP00000400906	9606.ENSP00000439012	0	0.123	0.726	0.749
VCAN	BCAN	9606.ENSP00000265077	9606.ENSP00000331210	0	0	0.526	0.526
VCAN	CD44	9606.ENSP00000265077	9606.ENSP00000398632	0	0.062	0.409	0.421
VIM	PLEC	9606.ENSP00000446007	9606.ENSP00000323856	0	0.068	0.496	0.51
VIM	SQSTM1	9606.ENSP00000446007	9606.ENSP00000374455	0	0	0.6	0.6
VIM	GFAP	9606.ENSP00000446007	9606.ENSP00000468500	0	0	0.68	0.68

## Sheet: Table S7_studies FTD-AD
Supplementary Table 7. List of proteomic studies performed in FTLD (n=3) and AD (n=5) cohorts, selected for comparative analysis.
Brain regions: FC = frontal cortex; PFC = prefrontal cortex; TC = temporal cortex; EC = enthorrhinal cortex; Hip = hippocampus; PHC = parahippocampal cortex; CG = cingulate gyrus; SC = sensory cortex; MC = motor cortex; CB = cerebellum.
Other abbreviations: DEP = differentially expressed proteins; NA = not available.
Phenotype	Author	Year	Journal	Cases (type)	Cases (N)	Controls (N)	Regions selected	Pathology	# unique proteins quantified	# unique DEP	# upregulated	# downregulated
FTLD	Miedema et al.	2022	Acta Neuropathol Commun	FTLD-GRN	8	11	FC; laser dissected	FTLD-TDP type A	2400	248	124	124
FTLD	Andres-Benito et al.	2019	J of Alzheimers disease	FTLD-C9	19	14	FC	FTLD-TDP type A/B	NA	130	90	40
FTLD	Umoh et al.	2017	EMBO	FTLD	12	10	FC	FTLD-TDP, unspecified	2534	407	178	229
AD	Johnson et al.	2020	Nature Medicine	AD	257	94	PFC	AD	3250	963	475	488
AD	Mendonca et al.	2019	Neurobiology of Dis	AD; different stages	29	17	EC, PHC, TC, FC	AD	NA	737 (all regions)	210	527
AD	Zhang et al.	2018	Acta	AD	8	8	FC	AD	1970	269	144	125
AD	Xu et al.	2018	Communications biology	AD	9	9	Hip, EC, CG, SC, MC, CB	AD	5823	128 (5/6 regions)	59	69
AD	Sweet et al.	2016	Mol Cell Proteomics	AD	59	12	EC, PFC	AD	NA	126 (all regions)	18	108

## Sheet: Table S8_comparison_FTD-AD
Supplementary Table 8. Comparison of proteins with differential abundance in SD, to those identified previously in FTLD/AD proteomic datasets.
The proteins identified as differentially expressed in SD and their direction are listed in the first two columns.
Columns C-J indicate whether these proteins were found upregulated or downregulated in the respective study (Supplementary Table 7 for more details), or if these were detected but not significant (NS) in patients compared to controls.
Column K indicates indicates the number of studies (out of 8) in which the proteins were quantified.
Column L indicates whether the results were concordant, discordant, or if proteins were altered in SD only.
A schematic overview of the analysis is provided in Supplementary Figure 5.
The 79 proteins marked as potentially uniquely altered in SD are highlighted in red: 50 proteins detected in SD only, 20 proteins with opposite directions as opposed to AD/FTLD, nine proteins were not detected in any other study.
Gene symbol	Direction	Miedema et al.	Andres-Benito et al.	Umoh et al.	Jonhson et al.	Mendonca et al.	Zhang et al.	Xu et al.	Sweet et al.	Detected in # studies	Comparison SD-FTLD-AD
AKIP1	Up	0	0	0	0	0	0	0	0	0	not detected by ≥1 study
CEBPZ	Down	0	0	0	0	0	0	0	0	0	not detected by ≥1 study
GSC	Up	0	0	0	0	0	0	0	0	0	not detected by ≥1 study
JUP	Up	0	0	0	0	0	0	0	0	0	not detected by ≥1 study
OR4F21	Up	0	0	0	0	0	0	0	0	0	not detected by ≥1 study
PADI1	Up	0	0	0	0	0	0	0	0	0	not detected by ≥1 study
SDR9C7	Up	0	0	0	0	0	0	0	0	0	not detected by ≥1 study
XPC	Down	0	0	0	0	0	0	0	0	0	not detected by ≥1 study
ZMAT4	Down	0	0	0	0	0	0	0	0	0	not detected by ≥1 study
ATP1A2	Up	NS	NS	0	Down	0	Down	NS	Down	6	discordant direction
ATP1B2	Up	NS	NS	0	NS	0	Down	NS	0	5	discordant direction
CKB	Up	NS	NS	0	NS	0	NS	NS	Down	6	discordant direction
CNTN1	Up	NS	NS	0	Down	0	NS	NS	0	5	discordant direction
CTNND1	Up	NS	NS	0	NS	Down	NS	NS	0	6	discordant direction
CTNND2	Up	NS	NS	0	NS	0	Down	NS	0	5	discordant direction
GAA	Down	0	0	0	Up	0	0	NS	0	2	discordant direction
GNAI2	Up	NS	NS	0	Down	0	Down	NS	0	5	discordant direction
GPM6B	Up	Down	NS	0	Down	0	NS	NS	0	5	discordant direction
GPR37L1	Up	NS	0	0	Down	0	0	NS	0	3	discordant direction
GRIN2B	Up	NS	0	0	NS	Down	0	0	Down	4	discordant direction
NTM	Up	Down	NS	0	Down	0	NS	NS	0	5	discordant direction
RAB12	Up	NS	0	0	NS	Down	NS	NS	0	5	discordant direction
RHOC	Up	0	0	0	0	0	Down	0	0	1	discordant direction
SCG2	Up	NS	NS	0	Down	Down	NS	NS	0	6	discordant direction
SEPTIN6	Up	NS	NS	0	Down	0	NS	NS	0	5	discordant direction
SEPTIN7	Up	Down	0	0	Down	0	NS	NS	0	4	discordant direction
TAGLN3	Up	NS	NS	0	Down	0	NS	NS	0	5	discordant direction
TNR	Up	NS	NS	0	Down	0	NS	NS	0	5	discordant direction
TTYH1	Up	NS	NS	0	NS	Down	NS	NS	0	6	discordant direction
ACP2	Down	0	0	0	0	0	0	NS	0	1	diff abundance in SD only
AKR7A3	Up	0	0	0	0	0	0	NS	0	1	diff abundance in SD only
ANP32B	Up	0	0	0	0	0	0	NS	0	1	diff abundance in SD only
ARSB	Down	0	0	0	0	0	0	NS	0	1	diff abundance in SD only
BCAN	Up	NS	NS	0	NS	0	NS	NS	0	5	diff abundance in SD only
C9ORF64	Up	0	NS	0	0	0	0	NS	0	2	diff abundance in SD only
CAB39L	Up	NS	NS	0	NS	0	NS	NS	0	5	diff abundance in SD only
CACNA1A	Up	0	0	0	0	0	NS	NS	0	2	diff abundance in SD only
CAMK2D	Up	NS	NS	0	NS	0	NS	NS	0	5	diff abundance in SD only
CD38	Up	NS	0	0	NS	0	0	NS	0	3	diff abundance in SD only
CDH2	Up	NS	NS	0	NS	0	NS	NS	0	5	diff abundance in SD only
CFDP1	Up	0	0	0	0	0	0	NS	0	1	diff abundance in SD only
CKAP4	Down	NS	NS	0	NS	0	NS	NS	0	5	diff abundance in SD only
CPD	Down	0	0	0	0	0	0	NS	0	1	diff abundance in SD only
CRYZ	Up	NS	NS	0	NS	0	NS	NS	0	5	diff abundance in SD only
CTNNA2	Up	NS	NS	0	NS	0	NS	NS	0	5	diff abundance in SD only
CTNNB1	Up	NS	NS	0	NS	0	NS	NS	0	5	diff abundance in SD only
DGKZ	Down	0	0	0	NS	0	0	NS	0	2	diff abundance in SD only
ECHDC1	Up	0	NS	0	NS	0	0	NS	0	3	diff abundance in SD only
ENTPD2	Up	0	0	0	0	0	0	NS	0	1	diff abundance in SD only
EPPK1	Up	NS	0	0	0	0	0	NS	0	2	diff abundance in SD only
FUCA1	Down	0	0	0	0	0	0	NS	0	1	diff abundance in SD only
GLB1	Down	0	0	0	0	0	0	NS	0	1	diff abundance in SD only
GNB2	Up	NS	NS	0	NS	0	NS	NS	0	5	diff abundance in SD only
GNB4	Up	NS	0	0	NS	0	NS	NS	0	4	diff abundance in SD only
HAPLN1	Up	NS	NS	0	NS	0	NS	NS	0	5	diff abundance in SD only
HIBADH	Up	NS	NS	0	NS	0	NS	NS	0	5	diff abundance in SD only
HNRNPD	Down	NS	NS	0	NS	0	NS	NS	0	5	diff abundance in SD only
HSPA6	Up	NS	NS	0	NS	0	0	0	0	3	diff abundance in SD only
IDS	Down	0	0	0	0	0	0	NS	0	1	diff abundance in SD only
ILK	Up	0	0	0	NS	0	0	NS	0	2	diff abundance in SD only
KCNN3	Up	0	0	0	0	0	0	NS	0	1	diff abundance in SD only
MRAS	Up	NS	NS	0	NS	0	0	NS	0	4	diff abundance in SD only
NT5C	Up	0	0	0	NS	0	NS	NS	0	3	diff abundance in SD only
PGM5	Up	0	0	0	0	0	0	NS	0	1	diff abundance in SD only
PLBD2	Down	0	0	0	0	0	0	NS	0	1	diff abundance in SD only
RAB6A	Up	NS	NS	0	NS	0	0	NS	0	4	diff abundance in SD only
RAP1A	Up	NS	NS	0	NS	0	0	NS	0	4	diff abundance in SD only
RFTN2	Up	0	0	0	0	0	0	NS	0	1	diff abundance in SD only
RUFY2	Down	0	NS	0	0	0	0	0	0	1	diff abundance in SD only
SCRIB	Up	0	0	0	NS	0	0	NS	0	2	diff abundance in SD only
SERPINB1	Up	0	NS	0	NS	0	0	NS	0	3	diff abundance in SD only
SEZ6L2	Down	0	0	0	NS	0	0	NS	0	2	diff abundance in SD only
SLC25A1	Up	NS	NS	0	NS	0	0	NS	0	4	diff abundance in SD only
SLC3A2	Up	NS	NS	0	NS	0	NS	NS	0	5	diff abundance in SD only
SUMO3	Up	NS	0	0	NS	0	0	NS	0	3	diff abundance in SD only
SYPL1	Up	0	NS	0	0	0	0	NS	0	2	diff abundance in SD only
TPRG1L	Up	NS	NS	0	NS	0	0	NS	0	4	diff abundance in SD only
UBTF	Down	0	0	0	0	0	0	NS	0	1	diff abundance in SD only
ZNF512	Down	0	0	0	0	0	0	NS	0	1	diff abundance in SD only
ACAA2	Up	NS	Up	Up	NS	0	NS	NS	0	6	concordant direction
ADD3	Up	NS	Up	0	Up	0	Up	NS	0	5	concordant direction
ADH5	Up	Up	Up	Up	Up	0	Up	NS	0	6	concordant direction
AHNAK	Up	NS	NS	0	Up	0	NS	Up	0	5	concordant direction
AK1	Up	Up	Up	Up	Up	0	NS	NS	Up	7	concordant direction
ANXA4	Up	NS	0	0	Up	Up	NS	NS	0	5	concordant direction
ANXA5	Up	Up	Up	Up	Up	0	Up	Up	0	6	concordant direction
CA2	Up	Up	NS	0	Up	0	NS	NS	0	5	concordant direction
CD44	Up	Up	Up	0	Up	Up	NS	NS	0	6	concordant direction
CIRBP	Down	NS	NS	0	NS	Down	NS	Down	0	6	concordant direction
CLU	Up	Up	NS	0	Up	0	Up	Up	0	5	concordant direction
CNN3	Up	Up	Up	0	Up	0	NS	NS	0	5	concordant direction
COTL1	Up	Up	NS	Up	Up	0	NS	NS	0	6	concordant direction
CRYL1	Up	Up	NS	0	Up	0	NS	NS	0	5	concordant direction
CSRP1	Up	Up	Up	Up	Up	0	NS	NS	0	6	concordant direction
DBI	Up	Up	NS	0	Up	0	NS	Up	0	5	concordant direction
DDAH1	Up	Up	NS	0	Up	0	NS	NS	0	5	concordant direction
DPYSL3	Up	NS	NS	0	Up	0	NS	NS	0	5	concordant direction
ESD	Up	Up	0	0	Up	0	NS	Up	0	4	concordant direction
EZR	Up	Up	Up	0	Up	0	Up	NS	0	5	concordant direction
FABP5	Up	Up	Up	0	Up	Up	NS	NS	0	6	concordant direction
FARP1	Up	NS	Up	0	NS	0	Up	NS	0	5	concordant direction
FHL1	Up	Up	Up	Up	Up	0	NS	NS	0	6	concordant direction
GAS7	Down	Down	0	Down	Down	0	NS	Down	0	5	concordant direction
GFAP	Up	Up	Up	0	Up	Up	NS	NS	0	6	concordant direction
GLUD1	Up	NS	NS	0	Up	0	NS	NS	0	5	concordant direction
GNA13	Up	Up	Up	0	Up	0	NS	NS	0	5	concordant direction
GNPDA1	Up	Up	NS	0	Up	0	NS	NS	0	5	concordant direction
GSTP1	Up	Up	Up	Up	Up	0	Up	NS	0	6	concordant direction
HBD	Up	Up	NS	Up	NS	0	NS	NS	0	6	concordant direction
HEPACAM	Up	Up	Up	0	Up	0	NS	NS	0	5	concordant direction
HSP90AA1	Up	NS	NS	0	Up	0	NS	NS	0	5	concordant direction
HSPA1A	Up	0	NS	0	0	0	0	Up	0	2	concordant direction
HSPA2	Up	Up	Up	0	Up	0	NS	NS	Up	6	concordant direction
HSPB1	Up	Up	Up	Up	Up	0	Up	Up	0	6	concordant direction
IDH1	Up	Up	NS	Up	Up	0	NS	NS	0	6	concordant direction
IMPA1	Up	Up	0	0	Up	0	NS	NS	0	4	concordant direction
ISYNA1	Up	0	NS	0	NS	0	0	Up	0	3	concordant direction
ITPKB	Up	0	0	0	Up	0	0	NS	0	2	concordant direction
LAP3	Up	0	NS	0	0	Up	NS	NS	0	4	concordant direction
LHPP	Up	Up	NS	Up	Up	0	NS	NS	0	6	concordant direction
LLGL1	Up	NS	Up	0	Up	Up	NS	NS	0	6	concordant direction
MLC1	Up	NS	0	0	Up	0	NS	NS	0	4	concordant direction
MSN	Up	Up	Up	Up	Up	Up	Up	NS	0	7	concordant direction
NADK2	Up	NS	NS	0	Up	0	NS	NS	0	5	concordant direction
PADI2	Up	Up	NS	0	Up	0	NS	Up	0	5	concordant direction
PAFAH1B2	Up	NS	Up	0	NS	0	NS	NS	0	5	concordant direction
PDLIM5	Up	NS	Up	0	Up	0	0	NS	0	4	concordant direction
PGM1	Up	Up	NS	0	Up	0	NS	NS	0	5	concordant direction
PHGDH	Up	Up	Up	Up	Up	0	NS	NS	0	6	concordant direction
PLEC	Up	Up	Up	0	Up	0	NS	NS	0	5	concordant direction
PLSCR4	Up	0	Up	0	Up	0	0	NS	0	3	concordant direction
PLXNB1	Up	0	NS	0	Up	Up	0	NS	0	4	concordant direction
PRDX1	Up	Up	Up	Up	Up	0	Down	Up	Up	7	concordant direction
PRDX6	Up	Up	Up	Up	Up	0	NS	Up	0	6	concordant direction
PSAT1	Up	Up	Up	Up	Up	Up	NS	NS	0	7	concordant direction
PYGB	Up	NS	NS	0	Up	0	Up	NS	0	5	concordant direction
SELENBP1	Up	Up	Up	Up	Up	0	NS	Up	0	6	concordant direction
SEPTIN2	Up	Up	Up	0	Up	0	NS	NS	Up	6	concordant direction
SEPTIN9	Up	NS	NS	0	Up	0	NS	NS	Up	6	concordant direction
SLC1A3	Up	NS	Up	0	NS	0	NS	NS	0	5	concordant direction
SLC44A2	Up	NS	Up	0	NS	0	NS	NS	0	5	concordant direction
SNTB1	Up	NS	NS	0	Up	0	0	NS	0	4	concordant direction
SORBS1	Up	NS	NS	0	NS	0	Up	NS	0	5	concordant direction
SPR	Up	NS	NS	Up	Up	Up	NS	Up	0	7	concordant direction
SQSTM1	Up	0	0	0	Up	0	0	NS	0	2	concordant direction
SRI	Up	Up	NS	Up	Up	0	NS	NS	0	6	concordant direction
TNC	Up	NS	Up	0	NS	Up	NS	NS	0	6	concordant direction
TPPP3	Up	Up	NS	Up	Up	0	NS	NS	0	6	concordant direction
UBE2L3	Up	Up	NS	0	NS	0	Up	NS	0	5	concordant direction
VCAN	Up	NS	Up	0	Up	Up	NS	NS	0	6	concordant direction
VIM	Up	NS	NS	0	Up	Up	NS	NS	Up	7	concordant direction

## Sheet: Table S9_quantified immunoblots
Supplementary Table 9. Quantifed signals of immunoblots of three selected proteins; β-catenin, γ-catenin, and N-cadherin.
Membranes were scanned using the Odyssey DLx system (LI-COR Bioscience). Images were quantified using Image Studio Lite software (version 2.0.38).
Differences in loading were corrected using the housekeeping gene GAPDH.
Original images of the blots are provided in Supplementary Figure 6.
*In one sample (#SD12) of the N-cadherin blot, GAPDH could not be ascertained; this sample was excluded from analysis.
Gel	Lane	Sample ID	β-catenin	GAPDH (1)	β-catenin/GAPDH	γ-catenin	GAPDH (2)	γ-catenin/GAPDH	N-cadherin	GAPDH (3)	N-cadherin/GAPDH
1	1	SD19	12000	76900	0.156047	903	40400	0.0223515	24700	86100	0.286876
1	2	NDC04	38800	75300	0.515272	735	47600	0.0154412	52300	83600	0.625598
1	3	SD18	43800	71200	0.615169	1060	36600	0.0289617	68100	67200	1.01339
1	4	NDC05	32800	65300	0.502297	756	42100	0.0179572	46100	82500	0.558788
1	5	SD16	46900	74600	0.628686	780	40400	0.0193069	59400	78800	0.753807
1	6	NDC15	16500	63300	0.260664	425	28700	0.0148084	28900	72600	0.398072
1	7	SD02	33300	65600	0.507622	337	62900	0.00535771	40100	78800	0.508883
1	8	NDC6	17200	84700	0.20307	677	57900	0.0116926	17800	98300	0.181078
1	9	SD04	20500	80700	0.254027	317	33500	0.00946269	38300	82000	0.467073
1	10	NDC13	16500	86000	0.19186	445	38000	0.0117105	24100	88500	0.272316
1	11	SD05	7500	54800	0.136861	265	29500	0.00898305	14400	50300	0.286282
1	12	NDC08	19600	64800	0.302469	488	45000	0.0108444	23400	82200	0.284672
1	13	SD07	20700	54900	0.377049	399	37000	0.0107838	24500	67400	0.363501
1	14	NDC01	11000	64900	0.169492	351	38300	0.00916449	14100	66000	0.213636
1	15	SD17	26700	66500	0.401504	541	39100	0.0138363	38600	76000	0.507895
2	1	NDC17	2540	60100	0.0422629	229	55700	0.00411131	6160	63600	0.0968553
2	2	SD08	8710	49000	0.177755	457	89200	0.00512332	43700	74200	0.588949
2	3	NDC07	7310	59600	0.122651	424	93100	0.00455424	13200	72400	0.18232
2	4	SD09	19100	60600	0.315182	305	89400	0.00341163	30000	72700	0.412655
2	5	NDC12	4580	66600	0.0687688	408	103000	0.00396117	34300	77100	0.444877
2	6	SD10	27700	39500	0.701266	386	88000	0.00438636	38200	70300	0.543385
2	7	NDC03	22500	45300	0.496689	382	103000	0.00370874	34300	85000	0.403529
2	8	SD11	17300	56100	0.308378	698	81400	0.00857494	60400	77500	0.779355
2	9	NDC14	13000	51400	0.252918	191	96000	0.00198958	17400	70100	0.248217
2	10	SD12	21300	59700	0.356784	320	102000	0.00313725	35300	NA	NA
2	11	NDC11	29200	81900	0.356532	352	115000	0.00306087	40300	85800	0.469697
2	12	SD13	4870	82500	0.0590303	910	105000	0.00866667	37200	90200	0.412417
2	13	NDC02	9840	89200	0.110314	498	117000	0.00425641	20800	87400	0.237986
2	14	SD14	7150	73600	0.0971467	397	99700	0.00398195	30900	85100	0.363102
2	15	NDC16	15000	75100	0.199734	438	118000	0.00371186	26600	89600	0.296875
					β-catenin - SD/NDC			γ-catenin - SD/NDC			N-cadherin - SD/NDC
					1.3419			1.29224			1.58879

[truncated: 1 more sheets: Table S10_PPI_TDP-43]
